# Supplementary material for: A Quantitative Acetylomic Analysis of Early Seed Development in Rice (Oryza sativa L.)
Source: Int J Mol Sci. 2017 Jun 27;18(7):1376. doi: 10.3390/ijms18071376 (PMC5535869; doi:10.3390/ijms18071376)
Supplement: Supplementary file 1 [file ijms-18-01376-s001.zip]

Archive with 5 entries (4 files):
- supplementary/
- supplementary/ijms-199105 supplementary Figures .docx
- supplementary/Table S1.xls
- supplementary/Table S2.xls
- supplementary/Table S3.xls
