# Supplementary material for: A Quantitative Acetylomic Analysis of Early Seed Development in Rice (Oryza sativa L.)
Source: Int J Mol Sci. 2017 Jun 27;18(7):1376. doi: 10.3390/ijms18071376 (PMC5535869; doi:10.3390/ijms18071376)
Supplement: Supplementary file 1 [file ijms-18-01376-s001.zip › supplementary/Table S1.xls]

## Sheet: Acetylproteins
Table S1. Identified acetylproteins from rice developing seeds.
Protein accession	Identified in suspension cell	Identified in young seedling	MSU ID	Transcription factor	Acetylation position	Protein annotation	Score	Modified sequence	Mass error [ppm]	Localization probability	Charge	m/z	S0-1	S0-2	S0-3	S3-1	S3-2	S3-3	S7-1	S7-2	S7-3	S0 average	S3 average	S7 average
C7IWD0		Yes			363	Os01g0791600 protein	69.03	_AAAAGFEK(ac)GIDR_	2.9845	1	2	624.323					0.32381	0.164286	0.230952				0.244048	0.230952
Q10RP0		Yes	LOC_Os03g05730		508	Cell division cycle protein 48, putative, expressed	45.221	_ELQETVQYPVEHPEK(ac)FEK_	2.0437	1	3	758.043				0.96	1.02	0.93	1.26	1.29	0.84		0.97	1.13
Q10RP0		Yes	LOC_Os03g05730		747	Cell division cycle protein 48, putative, expressed	104.82	_AAHFEESMK(ac)YAR_	-0.7636	1	3	494.566	0.34		0.15	1.33	1.28	1.22	0.55	0.79	1.05	0.245	1.27667	0.796667
Q5VND6		Yes			100	Nucleosome assembly protein 1;1	57.267	_LYEPLYTK(ac)R_	2.4258	1	2	612.835				1.06		0.97	1.91	1.36	1.94		1.015	1.73667
Q0J8A4		Yes	LOC_Os08g03290		57	Glyceraldehyde-3-phosphate dehydrogenase 1, cytosolic	178.14	_YDTVHGQWK(ac)HSDIK_	-0.11916	1	3	585.953	0.14	0.22	0.23	1.44	0.68	0.69	0.56	0.47	0.89	0.196667	0.936667	0.64
P0C361		Yes			52	Photosystem I iron-sulfur center	166.16	_TEDCVGCK(ac)R_	-1.8841	1	2	583.75	8.1	6.81	4.01	0.55		0.78		0.33		6.30667	0.665	0.33
Q5VR00		Yes			204	Putative lysophospholipase 2	50.088	_ADDVVLYK(ac)HGEK_	-1.0749	1	2	708.362		0.59			0.89					0.59	0.89
Q7XMK5		Yes			189	OSJNBb0039L24.13 protein	74.376	_AEEM(ox)AAK(ac)YR_	0.92855	1	2	563.764	6.83	7.46	6.72							7.00333
Q654U8		Yes	LOC_Os06g13810		134	Os06g0247500 protein	73.834	_GSVMYGFK(ac)GGPAGVMK_	-0.68669	1	2	814.402		0.390476	0.342857	0.319048	0.266667		0.961905	0.680952	0.690476	0.366667	0.292857	0.777778
Q654U8		Yes	LOC_Os06g13810		142	Os06g0247500 protein	60.398	_GGPAGVMK(ac)CK_	1.5626	1	2	523.76				0.22		1.28	0.89	1.57	1.34		0.75	1.26667
Q654U8		Yes	LOC_Os06g13810		226	Os06g0247500 protein	71.558	_VIGCPK(ac)TIDGDLK_	2.3773	1	2	729.387							3.02					3.02
Q654U8		Yes	LOC_Os06g13810		266	Os06g0247500 protein	110.38	_STGK(ac)YYHFVR_	-2.8286	1	2	650.328	0.33	0.34	0.4	0.39	0.81	0.66	0.88	0.55	0.64	0.356667	0.62	0.69
Q654U8		Yes	LOC_Os06g13810		426	Os06g0247500 protein	71.614	_AEGK(ac)YPAHFR_	-0.50153	1	3	406.54	0.27	0.23	0.19	1.19	1.51	0.58	0.78	0.91	0.95	0.23	1.09333	0.88
Q943L2		Yes	LOC_Os01g62230		7	Histone H2B.11	174.59	_AEK(ac)KPAEK(ac)KPVEEK_	-1.2103	0.999899	2	847.97	0.5	1.02	0.53	1.83	1.49	1.66	1.72	1.7	1.1	0.683333	1.66	1.50667
Q943L2		Yes	LOC_Os01g62230		12	Histone H2B.11	174.59	_AEK(ac)KPAEK(ac)KPVEEK_	-0.73856	0.999207	2	847.97	0.5	1.02	0.53	1.83	1.49	1.66	1.72	1.7	1.1	0.683333	1.66	1.50667
Q9FU80		Yes			157	Os01g0143300 protein	70.197	_APK(ac)SSIPLTVTISK_	-2.4469	1	2	742.44
Q9FU80		Yes			224	Os01g0143300 protein	97.965	_AFHK(ac)YLEMR_	-0.089178	1	3	412.878	0.06	0.09	0.12	0.27	0.36	0.1				0.09	0.243333
Q75LR5		Yes	LOC_Os03g27260		14	40S ribosomal protein S6	99.844	_FNIANPTTGCQK(ac)K_	-3.487	1	2	760.88				0.65	1.27	1.08	1.5	1.96	1.57		1	1.67667
Q75LR5		Yes	LOC_Os03g27260		23	40S ribosomal protein S6	98.105	_KLEIDDDQK(ac)LR_	0.62799	1	2	707.88				1.39	1.12	0.89	2.16	2.45	1.72		1.13333	2.11
Q8H7Y8		Yes	LOC_Os03g06670		4	Probable histone H2A variant 1	136.26	_AGK(ac)GGK(ac)GLLAAK(ac)TTAAK(ac)SADK_	1.3587	1	2	1056.59	1.14857		0.154286	0.102857	0.12	0.342857	0.06	0.06	0.0857143	0.651429	0.188571	0.0685714
Q8H7Y8		Yes	LOC_Os03g06670		7	Probable histone H2A variant 1	129.11	_GGK(ac)GLLAAK(ac)TTAAK(ac)SADK_	-0.81498	1	2	907.505	0.32	0.32	0.3	0.58	0.68	0.61	0.4	0.42	0.44	0.313333	0.623333	0.42
Q8H7Y8		Yes	LOC_Os03g06670		13	Probable histone H2A variant 1	186.85	_GLLAAK(ac)TTAAK(ac)SADKDK_	0.64752	1	2	886.991	0.33	0.36	0.33	0.59	0.69	0.62	0.44	0.46	0.51	0.34	0.633333	0.47
Q8H7Y8		Yes	LOC_Os03g06670		18	Probable histone H2A variant 1	186.85	_GLLAAK(ac)TTAAK(ac)SADK_	1.1554	1	2	765.43	0.48	0.93	0.69	0.86	1.09	0.72	0.82	0.84	1.08	0.7	0.89	0.913333
Q84MP7		Yes	LOC_Os03g53190		4	Probable histone H2A variant 3	129.11	_AGK(ac)GGK(ac)GLLAAK(ac)TTAAK(ac)SAEK_	-0.59946	1	3	709.399	0.4	0.36	0.35	0.45	0.52	0.46	0.29	0.23	0.35	0.37	0.476667	0.29
Q84MP7		Yes	LOC_Os03g53190		7	Probable histone H2A variant 3	132.79	_GGK(ac)GLLAAK(ac)TTAAK(ac)SAEK_	0.12026	1	2	914.512	0.33	0.32	0.32	0.59	0.67	0.6	0.39	0.42	0.41	0.323333	0.62	0.406667
Q84MP7		Yes	LOC_Os03g53190		13	Probable histone H2A variant 3	140.03	_GLLAAK(ac)TTAAK(ac)SAEK_	0.39692	1	2	772.438	0.38	0.37	0.36	0.62	0.69	0.61	0.5	0.5	0.52	0.37	0.64	0.506667
Q84MP7		Yes	LOC_Os03g53190		18	Probable histone H2A variant 3	140.03	_TTAAK(ac)SAEK(ac)DK_	2.3785	1	2	617.32	0.65	0.56	0.58	0.81	0.77	0.64	0.85	0.76	0.74	0.596667	0.74	0.783333
Q84MP7		Yes	LOC_Os03g53190		22	Probable histone H2A variant 3	128.08	_TTAAK(ac)SAEK(ac)DK_	2.3785	1	2	617.32	0.76	0.98	0.85	1.5	1.16	1.16	0.49	0.38	0.69	0.863333	1.27333	0.52
P35683		Yes			14	Eukaryotic initiation factor 4A-1	91.401	_(ac)AGM(ox)APEGSQFDAK(ac)HYDSK_	0.56863	1	2	1019.94	1.78286	0.213333		0.213333						0.998095	0.213333
P35683		Yes			238	Eukaryotic initiation factor 4A-1	73.039	_FMNK(ac)PVR_	0.88187	1	2	467.252			1							1
Q6Z2Z4		Yes	LOC_Os02g05330		14	Eukaryotic initiation factor 4A-3	117.53	_(ac)AGMAPEGSQFDAK(ac)HYDSK_	1.5672	1	2	1011.95	0.18	0.28		0.88	0.68	0.66	0.73	0.67	0.69	0.23	0.74	0.696667
Q6Z2Z4		Yes	LOC_Os02g05330		238	Eukaryotic initiation factor 4A-3	64.803	_FMNK(ac)PVR_	0.94095	1	2	467.252				1.48	1.36	0.23	1.45				1.02333	1.45
Q6Z2Z4		Yes	LOC_Os02g05330		299	Eukaryotic initiation factor 4A-3	76.282	_VDWLTDK(ac)MR_	-4.3705	1	2	603.303	0.24	0.14	0.25	1.37	0.77	0.82	0.88	1.11	1.2	0.21	0.986667	1.06333
Q8H2J8		Yes	LOC_Os07g12650		51	40S ribosomal protein S12	83.826	_AIEK(ac)HAAQLCVLAEDCDQPDYVK_	1.4194	1	3	905.763				0.71	0.71	0.66	0.79	0.68	0.83		0.693333	0.766667
Q8H2J8		Yes	LOC_Os07g12650		106	40S ribosomal protein S12	111.95	_IDSEGK(ac)AR_	0.76726	1	2	459.238	0.27	0.2	0.32	1.49	0.93	1.14	0.76	1.15	1.05	0.263333	1.18667	0.986667
Q8H2J8		Yes	LOC_Os07g12650		136	40S ribosomal protein S12	61.096	_DFGEESEGLNIVQDYVK(ac)SH_	-0.57871	1	3	736.675								0.94				0.94
Q8S6F2		Yes	Os10g0356000		227	Os10g0356000 protein	101.53	_AIYK(ac)SQAETGEIK_	-1.4949	1	2	740.388	5.57	5.58	7.64							6.26333
Q8S6F2		Yes	Os10g0356000		466	Os10g0356000 protein	102.4	_AIK(ac)FEFEPVDK_	-0.4237	1	2	682.858	2.7	5.88	5.99	0.1	1.03	0.36	0.5	0.57	0.72	4.85667	0.496667	0.596667
Q7F9I1		Yes			783	Chaperone protein ClpC1, chloroplastic	66.267	_IK(ac)SLVTEELK_	-1.8896	1	2	601.356	21									21
Q5W6H1		Yes			23	Os05g0350500 protein	81.632	_ELDLSSSDVVTK(ac)YK_	1.8453	1	2	813.417				0.93	1.71	1.05	1.47	0.96	1.18		1.23	1.20333
Q5W6H1		Yes			257	Os05g0350500 protein	58.604	_NYHLK(ac)MK_	-0.84849	1	2	488.258				0.87	0.83	0.93	0.72	0.69			0.876667	0.705
Q5QMK7		Yes	LOC_Os01g60190		222	Os01g0817700 protein	118.28	_YENDWDVVK(ac)R_	-0.84566	1	2	683.325	0.29	0.45	0.73	0.92	1.4	1.09	0.88	1.51	1.55	0.49	1.13667	1.31333
Q5QMK7		Yes	LOC_Os01g60190		245	Os01g0817700 protein	59.227	_FQNAVEAVK(ac)TLR_	-1.2317	1	2	709.394								12.71				12.71
Q5QMK7		Yes	LOC_Os01g60190		304	Os01g0817700 protein	67.997	_ALEYADFDK(ac)FDR_	1.5469	1	2	766.357		1.17143		0.97619	0.785714		1.25	0.814286		1.17143	0.880952	1.03214
Q5QMK7		Yes	LOC_Os01g60190		348	Os01g0817700 protein	84.821	_TSGEYLVK(ac)NGVR_	-1.0871	1	2	682.862
Q5QMK7		Yes	LOC_Os01g60190		409	Os01g0817700 protein	85.744	_ALEIAEK(ac)AR_	0.5975	1	2	521.798
Q7F8S5		Yes			122	Peroxiredoxin-2E-2, chloroplastic	54.09	_HLPGFIEK(ac)AGELHAK_	-2.6773	1	3	563.642	6.08	7.04	7.89							7.00333
P17784		Yes	LOC_Os05g33380		225	Fructose-bisphosphate aldolase cytoplasmic isozyme	48.856	_ALNEHHVLLEGTLLK(ac)PNMVTPGSDAK_	2.176	1	3	942.832
P17784		Yes	LOC_Os05g33380		317	Fructose-bisphosphate aldolase cytoplasmic isozyme	118.5	_AENIEK(ac)AR_	2.2281	1	2	486.759	0.17	0.16	0.11	0.94	0.96	0.84	1.18	0.85	1.19	0.146667	0.913333	1.07333
Q5N725		Yes	LOC_Os01g67860		7	Fructose-bisphosphate aldolase	60.478	_(ac)SAYCGK(ac)YK_	-0.00020366	1	2	530.742
Q5N725		Yes	LOC_Os01g67860		38	Fructose-bisphosphate aldolase	158.52	_GILAADESTGTIGK(ac)R_	-2.6773	1	2	765.91	0.42	0.53	0.55	0.66	0.63	0.67	0.99	0.93	1.14	0.5	0.653333	1.02
Q5N725		Yes	LOC_Os01g67860		103	Fructose-bisphosphate aldolase	61.11	_EGGVLPGIK(ac)VDK_	-0.35622	1	2	627.359								1.05				1.05
Q5N725		Yes	LOC_Os01g67860		128	Fructose-bisphosphate aldolase	184.71	_ETTTQGHDDLGK(ac)R_	0.08436	1	3	500.574	0.2	0.04	0.03	0.56	0.92	0.69	1.29	0.66	1.12	0.09	0.723333	1.02333
Q5N725		Yes	LOC_Os01g67860		132	Fructose-bisphosphate aldolase	130.41	_CAK(ac)YYEAGAR_	1.351	1	2	615.782	0.3	0.3	0.26	1.14	0.61	0.36	0.47	0.42	0.38	0.286667	0.703333	0.423333
Q5N725		Yes	LOC_Os01g67860		225	Fructose-bisphosphate aldolase	106.88	_ALNEHHVLLEGSLLK(ac)PNMVTPGSESK_	-0.89809	1	3	948.164
Q5N725		Yes	LOC_Os01g67860		311	Fructose-bisphosphate aldolase	60.255	_AWGGK(ac)TENVVK_	1.6703	1	2	615.827	0.15	0.85	0.13	0.47	0.42	0.32	0.54	0.51	0.42	0.376667	0.403333	0.49
Q0ISV6		Yes			226	Serine hydroxymethyltransferase (Fragment)	86.833	_DWDYAK(ac)LR_	-0.3554	1	2	554.775				1.89	1.28	1.27	2.16	0.32	1.09		1.48	1.19
Q0J0I3		Yes			27	Os08g0326400 protein	66.056	_VTNPLFEK(ac)R_	2.3329	1	2	573.319			0.42					3.93		0.42		3.93
Q0J0I3		Yes			209	Os08g0326400 protein	131.56	_NEDKLEFSK(ac)ILEAIK_	0.090355	1	3	607
Q6YZX6		Yes	LOC_Os08g09200		152	Putative aconitate hydratase, cytoplasmic	130.47	_SPNAVQSNMELEFK(ac)R_	0.87901	1	2	896.438				0.67		1	0.81				0.835	0.81
Q6YZX6		Yes	LOC_Os08g09200		736	Putative aconitate hydratase, cytoplasmic	89.231	_IVNK(ac)FLNGEVGPK_	0.25184	1	2	728.912	2.04952	0.365714	0.365714			0.167619				0.926984	0.167619
Q6YZX6		Yes	LOC_Os08g09200		745	Putative aconitate hydratase, cytoplasmic	64.298	_FLNGEVGPK(ac)TVHVPTGEK_	-3.6602	1	3	651.014			0.57		0.39	0.34		0.87	0.78	0.57	0.365	0.825
Q6YZX6		Yes	LOC_Os08g09200		765	Putative aconitate hydratase, cytoplasmic	115.36	_YK(ac)SEGHDTIVLAGAEYGSGSSR_	-1.4707	1	3	776.036				1.69			0.64				1.69	0.64
Q6YZX6		Yes	LOC_Os08g09200		803	Putative aconitate hydratase, cytoplasmic	122.28	_AVIAK(ac)SFER_	-2.0432	1	2	531.801	0.2	0.21	0.2	0.63	1.21	0.77	0.53	0.72	0.64	0.203333	0.87	0.63
Q40677		Yes	LOC_Os11g07020		71	Fructose-bisphosphate aldolase, chloroplastic	150.22	_GILAM(ox)DESNATCGK(ac)R_	-0.81786	1	2	840.888	6.1	5.84	5.56	0.27		0.3	0.31		0.27	5.83333	0.285	0.29
Q40677		Yes	LOC_Os11g07020		282	Fructose-bisphosphate aldolase, chloroplastic	74.853	_ATPEQVSDYTLK(ac)LLHR_	-1.3861	1	3	638.342
Q40677		Yes	LOC_Os11g07020		337	Fructose-bisphosphate aldolase, chloroplastic	122.97	_ALQNTCLK(ac)TWGGQPENVK_	1.262	1	2	1043.52	8.04	5.78	4.67			0.13				6.16333	0.13
Q40677		Yes	LOC_Os11g07020		367	Fructose-bisphosphate aldolase, chloroplastic	153.25	_ANSLAQLGK(ac)YTSDGEAAEAK_	-2.0459	1	2	1033.51	8.37	5.48	6.4		0.12					6.75	0.12
Q67VM2		Yes			201	Putative Tryptophan synthase beta chain	111.06	_ASYDQK(ac)PYR_	-0.97859	1	2	585.283
Q9FR35		Yes			90	Peroxiredoxin-2C	74.841	_AWAK(ac)SYPENK_	-0.2905	1	2	618.306	0.64	0.52	0.54	0.74	0.87	0.87	0.59	0.6	0.63	0.566667	0.826667	0.606667
Q9FR35		Yes			96	Peroxiredoxin-2C	44.719	_SYPENK(ac)HVK_	-0.8908	1	3	381.865		1.19								1.19
Q2QSR7		Yes	LOC_Os12g23180		182	Os12g0420200 protein	99.392	_SDLLPHFETDAVDPK(ac)SR_	-1.264	1	3	656.994	6.27	6.51	5.51	0.23	0.19	0.21	0.31	0.14	0.25	6.09667	0.21	0.233333
Q2QSR7		Yes	LOC_Os12g23180		309	Os12g0420200 protein	79.116	_DFDFGK(ac)K_	-0.18764	1	2	449.719	6.03	6.77	6.63	0.24				0.16	0.26	6.47667	0.24	0.21
Q5JK84		Yes			59	DEAD-box ATP-dependent RNA helicase 15	91.549	_DFLLK(ac)PELLR_	-0.91962	1	2	643.379		0.425714								0.425714
Q5JK84		Yes			144	DEAD-box ATP-dependent RNA helicase 15	58.592	_FSK(ac)YLPEVK_	-0.53587	1	2	576.819	1.99619	0.226667								1.11143
Q5JK84		Yes			161	DEAD-box ATP-dependent RNA helicase 15	53.211	_VAVFYGGVHIK(ac)K_	-2.625	1	2	680.393				1.69		1.56	1.73				1.625	1.73
Q7XZX4		Yes			54	40S ribosomal protein S29, putative, expressed	96.492	_DIGFIK(ac)YR_	2.8664	1	2	527.29		2.15	1.95					0.43		2.05		0.43
Q9LDS7		Yes			33	Os06g0175900 protein	74.376	_DITTK(ac)IHHK_	0.37715	1	2	567.817				0.94							0.94
Q6EUD7		Yes			155	Os02g0244700 protein	76.282	_LVTQLGK(ac)SR_	-0.57207	1	2	522.314								1.55				1.55
Q6EUD7		Yes			188	Os02g0244700 protein	78.77	_SLLQK(ac)HGR_	-0.56644	1	2	490.785
Q6EUD7		Yes			802	Os02g0244700 protein	66.962	_HIMQK(ac)DIR_	2.1138	1	2	541.792	1									1
Q8W0I1		Yes	LOC_Os01g48280		76	Os01g0673600 protein	100.02	_FLTK(ac)IYHPNIDK_	1.3744	1	2	765.919				0.56	0.42	0.61	1.89	0.96	2.1		0.53	1.65
Q655T6		Yes	LOC_Os06g45670		148	Os06g0667600 protein	50.178	_ISDPSELNSLMDDEK(ac)YK_	-2.9421	1	2	1013.47
Q655T6		Yes	LOC_Os06g45670		159	Os06g0667600 protein	74.173	_FCEEEDGK(ac)H_	1.3505	1	2	596.732				0.53	0.83	0.68	0.36	0.41	0.44		0.68	0.403333
Q7XV11		Yes			90	OSJNBa0036B21.6 protein	107.57	_DPAFLK(ac)WYR_	-0.067536	1	2	619.322
Q7XV11		Yes			224	OSJNBa0036B21.6 protein	130.27	_LAEIK(ac)HAR_	-0.64678	1	2	490.288	7.45	5.63	3.26	0.55	0.83	0.7	0.65	0.32	0.65	5.44667	0.693333	0.54
Q84SC3		Yes	LOC_Os08g06550		56	Os08g0162800 protein	66.799	_AK(ac)WDAWK_	2.1144	1	2	473.743	0.14	0.22	0.15	1.92	1.47	1.4	1.62	1.53	1.48	0.17	1.59667	1.54333
Q10SM7		Yes			164	Peroxisomal membrane protein 11-1	81.625	_DTDK(ac)YENDQYK_	-1.3751	1	2	730.812
Q6ZL16		Yes	LOC_Os07g38620		324	Os07g0573800 protein	145.43	_DVK(ac)TLIVEMLQAAK_	1.8225	1	2	800.953	0.56	0.58	0.41	0.59	0.73	0.9	0.95	0.83	0.8	0.516667	0.74	0.86
Q0DR25		Yes			26	Os03g0424800 protein (Fragment)	71.501	_AYSAHLK(ac)R_	1.48	1	2	494.272	1									1
P0C512		Yes			21	Ribulose bisphosphate carboxylase large chain	103.79	_DYK(ac)LTYYTPEYETK_	-1.3977	1	2	928.435	4.61	6.5	7.39	0.23	0.09	0.12				6.16667	0.146667
P0C512		Yes			146	Ribulose bisphosphate carboxylase large chain	157.98	_IPPTYSK(ac)TFQGPPHGIQVER_	1.7308	1	3	765.402	4.96	7.99	5.63	0.11	0.09	0.07	0.15	0.14	0.12	6.19333	0.09	0.136667
P0C512		Yes			164	Ribulose bisphosphate carboxylase large chain	107.29	_DKLNK(ac)YGR_	-1.5964	1	2	518.283
P0C512		Yes			175	Ribulose bisphosphate carboxylase large chain	96.059	_YGRPLLGCTIK(ac)PK_	-1.6986	1	2	772.935	6.99	5.98	6.67	0.14	0.01	0.1				6.54667	0.0833333
P0C512		Yes			183	Ribulose bisphosphate carboxylase large chain	96.342	_LGLSAK(ac)NYGR_	1.6158	1	2	560.809	6.87	6.85	7.28							7
P0C512		Yes			227	Ribulose bisphosphate carboxylase large chain	112.82	_FVFCAEAIYK(ac)SQAETGEIK_	1.5335	1	2	1117.05	8.08	5.36	6.48							6.64
P0C512		Yes			252	Ribulose bisphosphate carboxylase large chain	178.85	_GHYLNATAGTCEEMIK(ac)R_	0.49109	1	2	996.967	4.28	7.77	7.01	0.09	0.14	0.1	0.06	0.1	0.14	6.35333	0.11	0.1
P0C512		Yes			305	Ribulose bisphosphate carboxylase large chain	96.311	_QK(ac)NHGMHFR_	0.51816	1	2	598.791	8.3	5.02	5.18	0.08		0.07	0.1	0.15	0.13	6.16667	0.075	0.126667
P0C512		Yes			356	Ribulose bisphosphate carboxylase large chain	85.676	_DDFIEK(ac)DR_	-2.3582	1	2	540.254	6.63	6.2	5.94	0.12	0.16	0.11	0.15	0.19	0.18	6.25667	0.13	0.173333
P0C512		Yes			463	Ribulose bisphosphate carboxylase large chain	57.973	_WSPELAAACEIWK(ac)AIK_	1.2986	1	3	638.998	10.14	7.09	3.77							7
P0C512		Yes			466	Ribulose bisphosphate carboxylase large chain	102.4	_AIK(ac)FEFEPVDK_	-0.4237	1	2	682.858	2.7	5.88	5.99	0.1	1.03	0.36	0.5	0.57	0.72	4.85667	0.496667	0.596667
P0C512		Yes			474	Ribulose bisphosphate carboxylase large chain	54.784	_FEFEPVDK(ac)LDS_	1.4657	1	2	684.322	8.35	8.01	4.03							6.79667
Q6F332		Yes	LOC_Os05g41210		22	Calmodulin-2	69.188	_EAFSLFDK(ac)DGDGCITTK_	-1.3258	1	2	973.446		1.14857	1.22476		0.868571	0.758095				1.18667	0.813333
Q6F332		Yes	LOC_Os05g41210		87	Calmodulin-2	130.1	_DTDSEEELK(ac)EAFR_	-2.0251	1	2	805.863		0.792381	0.689524	1.52381	1.52762	1.37143	0.681905	0.647619	0.765714	0.740952	1.47429	0.698413
Q6F332		Yes	LOC_Os05g41210		95	Calmodulin-2	114.27	_VFDK(ac)DQNGFISAAELR_	0.75066	1	2	926.465		1.80286	1.73143		0.8	0.625714	0.62	0.42		1.76714	0.712857	0.52
Q0J9E0		Yes			311		102.98	_PIQGDWNGAGCHTNYSTK(ac)SMR_	0.020316	1	3	808.027	3.48	9.7	6.02							6.4
Q8H852		Yes			266	Coatomer subunit gamma-1	49.298	_HK(ac)SEMVILEAAR_	2.0806	1	3	475.922				1.64	1.78	1.71	1.57	1.89	1.67		1.71	1.71
Q6Z382		Yes			268	Coatomer subunit gamma-2	102.87	_NK(ac)AEMVILEAAR_	2.9109	1	2	693.874				1.99	1.15	0.69	2.69	1.36	1.45		1.27667	1.83333
Q6Z382		Yes			395	Coatomer subunit gamma-2	55.064	_SLCLK(ac)FPLK_	2.6679	1	2	574.331				1.5	1.93	1.74			2.18		1.72333	2.18
Q6Z382		Yes			420	Coatomer subunit gamma-2	55.461	_EEGGFEYK(ac)K_	-0.14983	1	2	564.764				1.9	1.59	2	1.27	1.24	1.84		1.83	1.45
Q84PB4		Yes			142	Chloroplast photosystem I reaction center subunit II-like protein	120.15	_YK(ac)INYQFYR_	1.8713	1	2	668.838	7.46	7.63	5.91							7
Q84PB4		Yes			186	Chloroplast photosystem I reaction center subunit II-like protein	56.91	_SIGK(ac)NVSPIEVK_	-1.9501	1	2	656.877
Q53JG0		Yes			120	60S ribosomal protein L3, putative, expressed	71.141	_FYK(ac)NWCK_	1.6488	1	2	544.255		0.72	0.43	0.88	1.12	1.64	0.82	1.01	3.15	0.575	1.21333	1.66
Q53JG0		Yes			152	60S ribosomal protein L3, putative, expressed	80.706	_EIQMQLEK(ac)MK_	-4.4873	1	2	660.339
Q53JG0		Yes			359	60S ribosomal protein L3, putative, expressed	70.028	_LALEEIK(ac)LK_	4.2087	1	2	549.842									4.11			4.11
Q53JG0		Yes			380	60S ribosomal protein L3, putative, expressed	145.72	_FQTTDEK(ac)QR_	-3.3094	1	2	597.791			0.08	1.58	0.79	1.5	0.9	0.76	0.91	0.08	1.29	0.856667
Q2QU06		Yes			47	60 kDa chaperonin alpha subunit	86.898	_DIAFDQK(ac)SR_	-2.7786	1	2	561.283				0.495238	0.740476						0.617857
Q2QU06		Yes			168	60 kDa chaperonin alpha subunit	46.387	_TVHGLIEELEK(ac)K_	-0.17412	1	2	719.401		21								21
Q7XCK0		Yes	LOC_Os10g39740		79	Glutathione S-transferase	78.77	_HIADK(ac)YK_	-1.4172	1	2	458.748	0.83	0.76	0.71	1.33	0.96	0.96	0.43	0.41	0.44	0.766667	1.08333	0.426667
Q10LV7		Yes			106	Os03g0333400 protein	75.416	_ELSNSWVAK(ac)YR_	0.029511	1	2	697.857
Q8H3X4		Yes			144	Os07g0107300 protein	71.806	_ELSVVGGTGK(ac)FR_	-1.7014	1	2	646.354
Q6Z6L4		Yes	LOC_Os02g12650		236	Aminopeptidase M1-A	146.36	_VYTQVGK(ac)SAQGK_	-1.1016	1	2	654.351		0.23	0.28	0.91	0.95	1.28	0.48	0.67	1.04	0.255	1.04667	0.73
Q6Z6L4		Yes	LOC_Os02g12650		298	Aminopeptidase M1-A	167.56	_ETALLFDEK(ac)HSAAANK_	1.7102	1	2	893.952	0.32	0.41	0.47	1.14	1.29	1.16	0.58	0.74	1.15	0.4	1.19667	0.823333
Q6Z6L4		Yes	LOC_Os02g12650		732	Aminopeptidase M1-A	54.343	_IYK(ac)ETDLSQEK_	2.6442	1	2	698.354
Q84SC5		Yes			161	Os08g0162600 protein	84.743	_GAQVDVK(ac)R_	1.221	1	2	457.756	21									21
Q84SC5		Yes			222	Os08g0162600 protein	58.511	_FAK(ac)YDAETGR_	-1.9833	1	2	600.288	6.63	7.99	5.2							6.60667
Q2QLY5		Yes	LOC_Os12g42876		18	5-methyltetrahydropteroyltriglutamate--homocysteine methyltransferase 1	155.08	_RELK(ac)FALESFWDGK_	0.92922	1	3	589.974	0.3	0.26	0.22	1.57	1.08	0.99	1.72	0.85	2.75	0.26	1.21333	1.77333
Q2QLY5		Yes	LOC_Os12g42876		142	5-methyltetrahydropteroyltriglutamate--homocysteine methyltransferase 1	94.692	_AVNEYK(ac)EAK_	2.3748	1	2	547.28							1.11	0.79	0.99			0.963333
Q2QLY5		Yes	LOC_Os12g42876		273	5-methyltetrahydropteroyltriglutamate--homocysteine methyltransferase 1	70.028	_GAK(ac)TLDLIK_	-4.0945	1	2	500.805		0.318095		0.278095		0.302857				0.318095	0.290476
Q2QLY5		Yes	LOC_Os12g42876		689	5-methyltetrahydropteroyltriglutamate--homocysteine methyltransferase 1	43.476	_EGVK(ac)YGAGIGPGVYDIHSPR_	-3.3572	1	3	705.36	0.5	0.77		1.5	1.08		1.2	1.3	1.65	0.635	1.29	1.38333
Q2QLY5		Yes	LOC_Os12g42876		740	5-methyltetrahydropteroyltriglutamate--homocysteine methyltransferase 1	76.586	_K(ac)YNEVKPALTNMVSAAK_	1.7751	0.999475	3	636.008	0.23		0.18	1.55	1.19	1.35	1.47	1.63	1.4	0.205	1.36333	1.5
Q7XXS0		Yes	LOC_Os08g37320		103	Os08g0478200 protein	139.78	_PK(ac)FDALLVELK_	0.47909	1	2	657.887
Q7XXS0		Yes	LOC_Os08g37320		112	Os08g0478200 protein	63.185	_FDALLVELK(ac)EAEK_	2.9233	1	2	773.922
Q7XXS0		Yes	LOC_Os08g37320		136	Os08g0478200 protein	97.813	_ELAELQEMK(ac)K_	0.39416	1	2	630.829									0.291429			0.291429
Q7XXS0		Yes	LOC_Os08g37320		150	Os08g0478200 protein	72.793	_NISTMTADEYFAK(ac)HPEVK_	-2.2528	1	3	708.342	0.05	0.06		0.24	0.31	0.25	0.3	0.27	0.28	0.055	0.266667	0.283333
Q7XXS0		Yes	LOC_Os08g37320		157	Os08g0478200 protein	56.432	_QK(ac)FDDEIR_	1.1119	1	2	546.77	0.39		0.34	0.76	0.41	0.33	0.58	0.47	0.61	0.365	0.5	0.553333
Q0PVB0		Yes	LOC_Os07g38730		401	Alpha-tubulin	105.14	_FDLMYAK(ac)R_	-1.2784	1	2	543.276				0.95	0.85	0.89	1.2	1.51			0.896667	1.355
Q2R3E0		Yes			158	Glycosyl hydrolases family 38 protein, expressed	84.687	_FIK(ac)EEFGQIPR_	1.2228	1	2	703.377
Q2R3E0		Yes			318	Glycosyl hydrolases family 38 protein, expressed	74.841	_LIHYVNK(ac)DGR_	1.026	1	2	628.841			0.0952381							0.0952381
Q2R3E0		Yes			848	Alpha-mannosidase	79.089	_YYLK(ac)IDPQGEGAR_	-2.7871	1	2	776.394
Q65XW4		Yes			241	Os05g0110300 protein	66.27	_TETK(ac)TITR_	1.7887	1	2	496.275	4.22	5.42	4.84							4.82667
Q851P9		Yes			243	Histone-like protein	61.11	_AAK(ac)TSAKDTPSK_	-2.039	0.999479	2	623.836				2.98	8.62	4.33	2.12	0.94	2.02		5.31	1.69333
P31924		Yes	LOC_Os03g28330		177	Sucrose synthase 1	86.497	_LFHDK(ac)ESMYPLLNFLR_	0.39087	1	3	689.024							5.57	3.95				4.76
P31924		Yes	LOC_Os03g28330		250	Sucrose synthase 1	86.833	_GWGDCAK(ac)R_	2.1341	1	2	496.224				0.94	1.11	0.69	0.88	0.87	0.86		0.913333	0.87
P31924		Yes	LOC_Os03g28330		447	Sucrose synthase 1	70.089	_TK(ac)YPNSDLYWK_	-1.3423	1	2	728.859							1.24286	0.757143				1
P31924		Yes	LOC_Os03g28330		456	Sucrose synthase 1	91.549	_YPNSDLYWK(ac)K_	0.67263	1	2	678.335				0.84	0.71	0.69	2.04	2.51	2.3		0.746667	2.28333
P31924		Yes	LOC_Os03g28330		630	Sucrose synthase 1	174.24	_EEQAEFK(ac)K_	1.8808	1	2	525.759				0.93	0.8	0.8	2.38	1.77	2.62		0.843333	2.25667
P31924		Yes	LOC_Os03g28330		755	Sucrose synthase 1	86.67	_IEEK(ac)YTWK_	0.41058	1	2	569.793	0.16	0.22		0.64	0.71	0.57	1.42	1.6	2.21	0.19	0.64	1.74333
P31924		Yes	LOC_Os03g28330		797	Sucrose synthase 1	126.71	_YLEMLYALK(ac)YR_	2.5698	1	2	752.897				0.86		0.66	2.28	2.33	2.22		0.76	2.27667
Q0DF89		Yes			79	Os06g0107700 protein	62.338	_KHDEGVVTNK(ac)YR_	0.8974	0.999995	3	496.592
Q0DF89		Yes			164	Os06g0107700 protein	95.531	_TVSLCVK(ac)R_	-2.1623	1	2	502.781	6.63	8.52	5.85							7
Q0DF89		Yes			188	Os06g0107700 protein	51.495	_GVCSNFLCDLK(ac)PGSDVK_	-0.59854	1	2	969.458
Q0DF89		Yes			236	Os06g0107700 protein	62.466	_M(ox)FFEK(ac)YDDYK_	1.9701	1	2	722.31	6.81	8.34	5.85							7
Q0DF89		Yes			266	Os06g0107700 protein	76.134	_EEFDK(ac)M(ox)K_	3.1142	1	2	492.721	7.63	7.61	5.76							7
Q0DF89		Yes			311	Os06g0107700 protein	82.645	_EELWELLK(ac)K_	2.0508	1	2	615.342	8.89	6.02	6.08							6.99667
Q5VRT7		Yes	LOC_Os01g08430		620	Os01g0179500 protein	105.98	_LAEGTK(ac)YAHK_	-0.067561	1	2	580.309				1.09	1.51	1.64	1.81	1.05	2.87		1.41333	1.91
Q5VRT7		Yes	LOC_Os01g08430		869	Os01g0179500 protein	108.01	_GLQPQIPYK(ac)GPK(ac)QR_	-0.29794	1	2	847.473
Q5VRT7		Yes	LOC_Os01g08430		872	Os01g0179500 protein	108.01	_GLQPQIPYK(ac)GPK(ac)QR_	-0.29794	1	2	847.473
Q5VRT7		Yes	LOC_Os01g08430		898	Os01g0179500 protein	78.342	_K(ac)YSEYVGDGR_	0.76052	1	2	608.286	0.15		0.2	0.65	0.61	0.47	0.61	0.44	0.93	0.175	0.576667	0.66
Q5VRT7		Yes	LOC_Os01g08430		930	Os01g0179500 protein	147.2	_FSVK(ac)TESPR_	0.17593	1	2	546.788	0.17	0.29	0.14	0.65	0.41	0.44	0.69	0.54	1.11	0.2	0.5	0.78
Q5VRT7		Yes	LOC_Os01g08430		1030	Os01g0179500 protein	116	_DASSAAQHAVAMAK(ac)LK_	0.77981	1	2	820.925							1.18					1.18
Q7XR60		Yes	Os04g0669900		97	Methylthioribose kinase 2	145.91	_AYFEASALQK(ac)HR_	-3.8309	1	2	731.876				0.75		0.94	0.55				0.845	0.55
Q7XR60		Yes	Os04g0669900		325	Methylthioribose kinase 2	97.431	_FVELWNK(ac)HK_	1.0444	1	2	621.835	0.31	0.51	0.4	0.39	0.74	0.68	0.77	0.58	0.78	0.406667	0.603333	0.71
Q0DA75		Yes			35	Os06g0671900 protein	86.18	_FWEVICDEHGIDHTGK(ac)YSGDSDLQLER_	1.4472	1	4	812.87				0.44	0.93		0.84		0.98		0.685	0.91
Q948T6		Yes	LOC_Os08g09250		19	Lactoylglutathione lyase	81.625	_SPEVVLEWPK(ac)K_	3.2113	1	2	677.374	0.53		0.59	1.26	1.08	1.25	1.17	1.19	1.49	0.56	1.19667	1.28333
Q948T6		Yes	LOC_Os08g09250		40	Lactoylglutathione lyase	60.157	_TIK(ac)CYTECFGMK_	-2.9547	1	2	790.351
Q75K90		Yes			143	Phosphoglycerate kinase	51.03	_SVGDLTAADLEGK(ac)R_	3.1059	1	2	737.381	4.7	8.11	5.27		0.24	0.12	0.27	0.47	0.5	6.02667	0.18	0.413333
Q75K90		Yes			267	Phosphoglycerate kinase	58.32	_FLK(ac)PSVAGFLLQK_	1.1254	1	2	745.442
Q75M32		Yes			126	Peptidyl-prolyl cis-trans isomerase	63.091	_ALCTGEK(ac)GFGYK_	-2.2021	1	2	686.832	1.38									1.38
Q75M32		Yes			131	Peptidyl-prolyl cis-trans isomerase	90.913	_GFGYK(ac)GSSFHR_	-1.6982	1	2	642.81	2.9	2.79	3.61							3.1
Q0IMS5		Yes	LOC_Os12g36194		195	Nucleoside diphosphate kinase	87.083	_NVVHGSDSPDNGK(ac)R_	0.46246	1	2	762.363	3.34	2.99	2.62	0.37		0.39	0.61	0.58	0.82	2.98333	0.38	0.67
Q8LMR0		Yes			227	Phosphoserine aminotransferase	60.436	_DYPEPK(ac)NK_	3.1236	1	2	516.753				0.9	1.18	1.25					1.11
Q8LMR0		Yes			375	Phosphoserine aminotransferase	78.888	_GGDFEK(ac)QFIAEAAK_	-3.6112	1	2	776.886						0.22619					0.22619
Q0IQF7		Yes			80	40S ribosomal protein S16	107.03	_GGGK(ac)TSQIYAIR_	-1.4346	1	2	646.851	0.65	0.7	0.7	0.68	1.43	0.93	0.97	1.49	1.29	0.683333	1.01333	1.25
Q8S857		Yes	LOC_Os10g28230		4	Probable histone H2A variant 2	136.26	_AGK(ac)GGK(ac)GLLAAK(ac)TTAAK_	-0.10698	1	2	834.986	1.14857		0.154286	0.102857	0.12	0.351429	0.06	0.06	0.0857143	0.651429	0.191429	0.0685714
Q8S857		Yes	LOC_Os10g28230		7	Probable histone H2A variant 2	129.11	_GGK(ac)GLLAAK(ac)TTAAK(ac)AAADKDK_	-2.3781	1	3	704.727	0.33	0.33	0.3	0.59	0.68	0.62	0.4	0.42	0.44	0.32	0.63	0.42
Q8S857		Yes	LOC_Os10g28230		13	Probable histone H2A variant 2	129.11	_GLLAAK(ac)TTAAK(ac)AAADK_	-3.1106	1	2	792.951	0.36	0.33	0.31	0.59	0.67	0.62	0.42	0.44	0.47	0.333333	0.626667	0.443333
Q8S857		Yes	LOC_Os10g28230		18	Probable histone H2A variant 2	104.21	_GLLAAK(ac)TTAAK(ac)AAADK_	-3.1106	1	2	792.951	1.9	0.59	0.53	0.93	0.69	1.03	0.62	0.69	0.66	1.00667	0.883333	0.656667
Q9ASP4		Yes	LOC_Os01g22520		70	Dihydrolipoyl dehydrogenase	89.296	_TTCIEK(ac)R_	0.41803	1	2	475.242	0.21	0.17	0.29	1.19	1.31	0.95	1.97	1.35	2.08	0.223333	1.15	1.8
Q9ASP4		Yes	LOC_Os01g22520		100	Dihydrolipoyl dehydrogenase	77.959	_ALLHSSHMYHEAK(ac)SSFAHHGVK_	0.24535	1	3	839.413
Q9ASP4		Yes	LOC_Os01g22520		140	Dihydrolipoyl dehydrogenase	84.498	_GIEGLFK(ac)K_	2.252	1	2	467.274	0.43	0.53	0.35	0.33	0.26	0.2	0.29	0.31	0.33	0.436667	0.263333	0.31
Q9ASP4		Yes	LOC_Os01g22520		195	Dihydrolipoyl dehydrogenase	72.29	_SLPGVTIDEK(ac)K_	1.0826	1	2	614.843	0.78	0.83	0.72	0.39	0.41	0.45	0.47	0.37	0.37	0.776667	0.416667	0.403333
Q9ASP4		Yes	LOC_Os01g22520		211	Dihydrolipoyl dehydrogenase	62.055	_IVSSTGALCLSEIPK(ac)K_	1.2168	1	2	872.979
Q9ASP4		Yes	LOC_Os01g22520		405	Dihydrolipoyl dehydrogenase	102.87	_TEEQVK(ac)ALGIPYR_	0.87749	1	2	773.417
Q8W0C5		Yes			135	4-hydroxy-4-methyl-2-oxoglutarate aldolase	54.281	_GIGEK(ac)HVPVTIAGTR_	0.669	1	3	526.298					2.05	1.34		1.32	1.73		1.695	1.525
Q6L5I5		Yes	LOC_Os05g45950		18	Mitochondrial outer membrane protein porin 2	79.393	_(ac)AAAAPPAGPGLYSDIGK(ac)K_	3.6539	1	2	884.467	0.58	0.46	0.7	0.3			2	1.68	1.71	0.58	0.3	1.79667
Q6L5I5		Yes	LOC_Os05g45950		108	Mitochondrial outer membrane protein porin 2	96.866	_GILSIPFPYQK(ac)SAK_	4.2084	1	2	795.948					0.79						0.79
Q67G20		Yes	LOC_Os11g06390		63	Actin	151.55	_DAYVGDEAQSK(ac)R_	1.8814	1	2	690.823	0.37	0.41	0.39	0.78	1.11	0.64	0.91	0.8	1	0.39	0.843333	0.903333
Q67G20		Yes	LOC_Os11g06390		193	Actin	153.81	_DLTDSLMK(ac)ILTER_	1.8115	1	2	788.916
Q6H5J0		Yes			129	Enoyl-[acyl-carrier-protein] reductase [NADH] 2, chloroplastic	117.16	_GK(ac)FDESR_	-3.1712	1	2	440.712		0.6	0.79	0.68	0.61	0.83		0.3		0.695	0.706667	0.3
Q6H5J0		Yes			206	Enoyl-[acyl-carrier-protein] reductase [NADH] 2, chloroplastic	94.019	_NDFGTIDILVHSLANGPEVK(ac)NSLLETSR_	0.27129	1	3	1027.87
Q7XUC9	Yes	Yes			6	Histone H4	169.04	_GK(ac)GGK(ac)GLGK(ac)GGAK(ac)R_	-1.4132	1	3	480.276	0.65	0.9	0.88	0.99	0.87	0.87	0.6	0.66	0.82	0.81	0.91	0.693333
Q7XUC9	Yes	Yes			9	Histone H4	169.04	_GK(ac)GGK(ac)GLGK(ac)GGAK(ac)R_	-1.4132	1	3	480.276	0.75	0.86	0.85	1.02	0.93	0.82	0.67	0.7	0.93	0.82	0.923333	0.766667
Q7XUC9	Yes	Yes			13	Histone H4	169.04	_GLGK(ac)GGAK(ac)R_	0.043305	1	2	464.272	0.75	0.86	0.85	1.02	0.92	0.82	0.67	0.71	0.93	0.82	0.92	0.77
Q7XUC9	Yes	Yes			17	Histone H4	169.04	_GLGK(ac)GGAK(ac)R_	0.043305	1	2	464.272	0.76	0.88	0.87	1	0.94	0.83	0.65	0.69	0.89	0.836667	0.923333	0.743333
Q7XUC9	Yes	Yes			60	Histone H4	108.56	_GVLK(ac)IFLENVIR_	-0.060882	1	2	721.94
Q7XUC9	Yes	Yes			92	Histone H4	118.76	_TVTAMDVVYALK(ac)R_	1.4306	1	3	503.61	0.82	0.29	0.27	1.34	0.4	0.59	1.06	0.52	0.8	0.46	0.776667	0.793333
Q7XV86		Yes	LOC_Os04g32950		69	Calnexin	100.23	_SDGHEDYGLLVSEK(ac)AK_	0.17876	1	3	597.292				0.375238	0.20381	0.474286					0.351111
Q7XV86		Yes	LOC_Os04g32950		150	Calnexin	110.81	_VHFILK(ac)HK_	1.5958	1	2	532.324	0.1	0.19	0.2	1.8	1.05	1.02	1.5	1.28	1.87	0.163333	1.29	1.55
Q7XV86		Yes	LOC_Os04g32950		198	Calnexin	83.862	_ILVDGEEK(ac)KK_	0.66732	0.888656	2	600.845							1					1
Q7XV86		Yes	LOC_Os04g32950		405	Calnexin	79.474	_YEVEK(ac)EK_	0.24117	1	2	483.743	0.23			2.18	2.4	1.92	1.56	1.58	1.8	0.23	2.16667	1.64667
Q7XV86		Yes	LOC_Os04g32950		426	Calnexin	79.393	_AEEAAAAAGDGLSEFQK(ac)K_	-0.099698	1	2	917.945				1.20286		0.85			0.947143		1.02643	0.947143
Q6K3Z3		Yes	LOC_Os09g07830		230	Os09g0252100 protein	71.894	_GKPPVLVDKDEGLDK(ac)FDPVK_	-2.1519	0.997744	3	746.739				1.04	0.83		2.62	1.94	2.61		0.935	2.39
Q6K3Z3		Yes	LOC_Os09g07830		235	Os09g0252100 protein	82.635	_GKPPVLVDKDEGLDKFDPVK(ac)LK_	0.24366	0.996954	3	827.132				0.67	0.77	0.65	1.13	1.13	2.93		0.696667	1.73
Q9AV87		Yes			69	60S ribosomal protein L21	101.64	_VWNVTK(ac)R_	1.2577	1	2	472.769				2.29	2.06						2.175
Q6ZKC0		Yes			31	14-3-3-like protein GF14-C	110.97	_VAK(ac)TVDVEELTVEER_	0.93126	1	2	879.96				1.02	0.56	0.67		0.59	0.8		0.75	0.695
Q6ZKC0		Yes			84	14-3-3-like protein GF14-C	153	_GNEEHVTLIK(ac)EYR_	0.69724	1	3	543.946		1.08571	0.794286	0.491429		0.451429	0.354286		0.182857	0.94	0.471429	0.268571
Q6ZKC0		Yes			96	14-3-3-like protein GF14-C	65.374	_IEAELSK(ac)ICDGILK_	1.4888	1	2	815.94		1								1
Q6ZKC0		Yes			137	14-3-3-like protein GF14-C	78.342	_YLAEFK(ac)TGAER_	0.57959	1	2	663.838
Q5VR12		Yes			285	NADH-cytochrome b5 reductase	125.78	_PGEDSLILVCGPPGMMNHISGDK(ac)AK_	-0.48917	1	3	889.098				2.32	1.69	1.54					1.85
Q0E4K1		Yes			15	Catalase isozyme A	81.532	_FRPSSSFDTK(ac)TTTTNAGAPVWNDNEALTVGPR_	3.7766	1	3	1160.57
Q7X7I6		Yes			480	Glucose-6-phosphate 1-dehydrogenase	65.179	_GPK(ac)EADELSER_	2.6345	1	2	636.807			1							1
Q9ASE0		Yes			476	Os01g0711000 protein	77.894	_IPAK(ac)TLDQYYSR_	-4.1237	1	2	748.891				1.99		3.53	1.23				2.76	1.23
Q688J1		Yes			442	Putative uncharacterized protein OSJNBb0012G21.6	105.9	_SLENVGVWK(ac)PVGTPK_	2.7165	1	2	826.954
Q688J1		Yes			459	Putative uncharacterized protein OSJNBb0012G21.6	189.82	_GPTHLESFSAK(ac)TYTGTSQGLPVK_	1.4463	1	2	1224.62	0.72	0.38	0.47	1.21	0.89	0.68	1.32	0.76	2.77	0.523333	0.926667	1.61667
Q2QLY4		Yes	LOC_Os12g42884		18	5-methyltetrahydropteroyltriglutamate--homocysteine methyltransferase 2	133.16	_RELK(ac)FALESFWDGK_	0.06677	1	3	589.974	0.188571									0.188571
Q2QLY4		Yes	LOC_Os12g42884		36	5-methyltetrahydropteroyltriglutamate--homocysteine methyltransferase 2	113.7	_SSAEDLEK(ac)VATDLR_	0.74201	1	2	788.397		0.283333	0.240476							0.261905
Q2QLY4		Yes	LOC_Os12g42884		142	5-methyltetrahydropteroyltriglutamate--homocysteine methyltransferase 2	75.509	_AVNEYK(ac)EAK_	2.2678	1	2	547.28		0.595238	0.661905							0.628571
Q2QLY4		Yes	LOC_Os12g42884		273	5-methyltetrahydropteroyltriglutamate--homocysteine methyltransferase 2	59.908	_GSK(ac)TLDLVK_	0.15669	1	2	501.795			0.190476							0.190476
Q2QLY4		Yes	LOC_Os12g42884		740	5-methyltetrahydropteroyltriglutamate--homocysteine methyltransferase 2	56.339	_K(ac)YTEVKPALTNMVLAAK_	1.1569	0.999009	3	640.361	0.53	0.6	0.38	1.4	1.33	1.39	1.56	1.58		0.503333	1.37333	1.57
Q943W1		Yes	LOC_Os01g31690		153	Os01g0501800 protein	130.61	_AEGVAK(ac)NAPPEFQK_	-0.15417	1	2	764.394	5.01	5.18	5.51	0.45	0.6	0.38	0.31	0.34	0.31	5.23333	0.476667	0.32
Q943W1		Yes	LOC_Os01g31690		161	Os01g0501800 protein	94.363	_NAPPEFQK(ac)TK_	-0.14761	1	2	601.314	6.41	6.96	7.64							7.00333
Q6H7U2		Yes	LOC_Os02g06584	C3H	324	Zinc finger CCCH domain-containing protein 13	66.267	_GTEATK(ac)SLYLK_	1.6041	1	2	626.843				0.77	0.87	0.78	1.43	1.53	1.43		0.806667	1.46333
Q6H6C7		Yes	LOC_Os02g07260		74	Phosphoglycerate kinase	142.1	_GVTPK(ac)YSLK_	-0.31419	1	2	517.798	0.3	0.36	0.37	0.54	0.32	0.34	0.51	0.62	0.59	0.343333	0.4	0.573333
Q6H6C7		Yes	LOC_Os02g07260		78	Phosphoglycerate kinase	95.502	_YSLK(ac)PLVPR_	0.38907	1	2	557.835			0.274286	0.175714	0.214286			0.227143	0.287143	0.274286	0.195	0.257143
Q6H6C7		Yes	LOC_Os02g07260		125	Phosphoglycerate kinase	119.65	_FYK(ac)EEEK_	-0.80832	1	2	507.743	2.4	1.02	1.08	0.47	0.54	0.5		0.53		1.5	0.503333	0.53
Q6H6C7		Yes	LOC_Os02g07260		129	Phosphoglycerate kinase	164.66	_FYKEEEK(ac)NDPEFAK_	-1.8729	1	2	908.425	1.84	2.36	2.87	0.46	0.62	0.58	0.78	0.58	0.74	2.35667	0.553333	0.7
Q6H6C7		Yes	LOC_Os02g07260		136	Phosphoglycerate kinase	109.44	_NDPEFAK(ac)K_	4.2386	1	2	495.748	3.01	4.11	3.34			0.25	0.44	0.48	0.49	3.48667	0.25	0.47
Q6H6C7		Yes	LOC_Os02g07260		206	Phosphoglycerate kinase	60.549	_VSTK(ac)IGVIESLLAK_	-2.6061	1	2	750.456
Q6H6C7		Yes	LOC_Os02g07260		240	Phosphoglycerate kinase	50.04	_AQGYAVGK(ac)SLVEEDK_	0.59254	1	2	818.415
Q6H6C7		Yes	LOC_Os02g07260		257	Phosphoglycerate kinase	80.382	_SLVEEDKLELATSLIEK(ac)AK_	1.865	1	3	720.067					0.79	0.68	1.3	1.25			0.735	1.275
Q6H6C7		Yes	LOC_Os02g07260		341	Phosphoglycerate kinase	66.267	_FAAGTDAIAK(ac)K_	-0.76048	1	2	567.811	1.09429									1.09429
Q6ESI7		Yes			440	Tripeptidyl-peptidase 2	208.27	_FIDLASEVVDK(ac)HR_	0.51076	1	3	524.279	0.4	0.39	0.43		0.41	0.28	0.74	0.38	0.33	0.406667	0.345	0.483333
Q6ESI7		Yes			798	Tripeptidyl-peptidase 2	78.324	_FFLDTVQICPLK(ac)R_	0.41708	1	2	839.953					0.138571						0.138571
Q6ESI7		Yes			939	Tripeptidyl-peptidase 2	73.499	_LEDGAEIK(ac)PR_	0.45334	1	2	585.312			1							1
Q6ESI7		Yes			1002	Tripeptidyl-peptidase 2	53.448	_HDNVQLLEK(ac)LK_	-0.5119	1	2	689.888	1.25333									1.25333
Q0ISV7		Yes	LOC_Os11g26850		221	Adenosylhomocysteinase (Fragment)	71.296	_SDPSK(ac)YR_	-0.28889	1	2	447.719		0.29	0.24	2.35	1.16	1.43	0.81	0.91	0.83	0.265	1.64667	0.85
Q0ISV7		Yes	LOC_Os11g26850		241	Adenosylhomocysteinase (Fragment)	125.53	_LVGVSEETTTGVK(ac)R_	0.41941	1	2	759.412	0.44	0.45	0.49	0.98	0.98	0.71	1.22	1.19	1.21	0.46	0.89	1.20667
Q0ISV7		Yes	LOC_Os11g26850		267	Adenosylhomocysteinase (Fragment)	105.98	_SK(ac)FDNLYGCR_	-3.7852	1	2	651.301		0.3		0.96	1.26	0.98	0.79	1.45	1.01	0.3	1.06667	1.08333
Q0ISV7		Yes	LOC_Os11g26850		471	Adenosylhomocysteinase (Fragment)	97.163	_VYVLPK(ac)HLDEK_	2.3237	1	2	691.888			0.09	0.66	0.68	0.55	0.38	0.38	0.91	0.09	0.63	0.556667
Q0ISV7		Yes	LOC_Os11g26850		476	Adenosylhomocysteinase (Fragment)	77.894	_HLDEK(ac)VAALHLGK_	0.52522	1	3	491.612	1.95238									1.95238
Q0ISV7		Yes	LOC_Os11g26850		494	Adenosylhomocysteinase (Fragment)	103.58	_LSK(ac)SQADYISVPVEGPYKPAHYR_	0.4815	1	3	883.122								0.31	0.44			0.375
Q0ISV7		Yes	LOC_Os11g26850		509	Adenosylhomocysteinase (Fragment)	81.639	_SQADYISVPVEGPYK(ac)PAHYR_	-1.4257	1	3	773.718
Q9LGQ6		Yes			281	Os01g0185300 protein	88.358	_HLLK(ac)LDR_	-0.1555	1	2	468.785		2.48				2.01				2.48	2.01
P30298		Yes	LOC_Os06g09450		60	Sucrose synthase 2	72.29	_EK(ac)YAPFEDILR_	-2.3793	1	2	711.867				1.91		2.38					2.145
P30298		Yes	LOC_Os06g09450		148	Sucrose synthase 2	66.246	_PSMSK(ac)SIGNGVQFLNR_	2.0586	1	2	888.957
P30298		Yes	LOC_Os06g09450		439	Sucrose synthase 2	85.536	_TK(ac)YPNSDIYLDK_	1.9743	1	2	749.875	0.24	0.17	0.21		1.38	1.12	1.39	1.05	1.52	0.206667	1.25	1.32
P30298		Yes	LOC_Os06g09450		591	Sucrose synthase 2	49.595	_NMTGLVEMYGK(ac)NAHLR_	-3.8612	1	3	625.978				2.31		0.92	1.72				1.615	1.72
P30298		Yes	LOC_Os06g09450		622	Sucrose synthase 2	181.66	_EEQAEFK(ac)K_	1.8808	1	2	525.759	0.16	0.18	0.12	0.86	1.24	1.07	0.81	0.86	1.04	0.153333	1.05667	0.903333
P30298		Yes	LOC_Os06g09450		632	Sucrose synthase 2	62.466	_M(ox)YGLIDQYK(ac)LK_	-0.12036	1	2	715.373				1.2	0.73	0.82	1.71	1.07	1.17		0.916667	1.31667
P30298		Yes	LOC_Os06g09450		725	Sucrose synthase 2	75.102	_AADILVNFFEK(ac)CK_	-0.78815	1	2	798.908				1.08		1.42	0.67		1.22		1.25	0.945
P30298		Yes	LOC_Os06g09450		747	Sucrose synthase 2	76.064	_IYEK(ac)YTWK_	0.58106	1	2	586.803	0.13	0.16	0.12	0.96	1.07	0.91		1.02	1.11	0.136667	0.98	1.065
Q6YYB0		Yes			8	Uncharacterized protein Os08g0359500	57.55	_HPEVK(ac)WAQR_	0.46587	1	2	596.815	0.972381		1.02762							1
Q6YYB0		Yes			60	Uncharacterized protein Os08g0359500	116.98	_LELNDK(ac)VNVEESK_	-0.33194	1	2	779.902				1.14	0.68	0.77	1.12	0.87	0.96		0.863333	0.983333
Q6YYB0		Yes			202	Uncharacterized protein Os08g0359500	79.875	_AAEAGK(ac)SQESDAK_	0.64553	1	2	667.315					1.12	1.05			0.95		1.085	0.95
Q9XJ19		Yes			34	Caffeoyl-CoA O-methyltransferase	155.86	_HSEVGHK(ac)SLLK_	-1.2375	1	3	426.238	0.86	1.45	1.45	1.99	1.59	1.36	1.24	1	1.22	1.25333	1.64667	1.15333
Q6H7I9		Yes			226	ATP-dependent Clp protease proteolytic subunit	133.88	_IYQK(ac)HTGQEIDK_	0.77341	1	3	501.26		2.73		0.5	0.81	0.94	0.31		0.66	2.73	0.75	0.485
Q84QW3		Yes			30	Putative ribosomal protein L32	88.495	_YLCLK(ac)PSWR_	0.4633	1	2	632.829		0.485714	0.974286	0.231429	0.282857					0.73	0.257143
Q84QW3		Yes			71	Putative ribosomal protein L32	89.752	_HYLPNK(ac)FK_	2.769	1	2	544.798							0.414286	1.00571				0.71
Q0INR5		Yes	LOC_Os12g21798		62	40S ribosomal protein S3a	198.65	_IASEGLK(ac)HR_	-0.070645	1	2	526.796	0.35	0.27	0.18	0.97	1.5	1.19	1.32	0.72	1.74	0.266667	1.22	1.26
Q0INR5		Yes	LOC_Os12g21798		144	40S ribosomal protein S3a	78.939	_LFCIGFTK(ac)R_	-4.722	1	2	592.318
Q0INR5		Yes	LOC_Os12g21798		151	40S ribosomal protein S3a	104.45	_RPNQVK(ac)R_	-2.2353	1	2	470.278
Q7XHZ2		Yes			155	Os07g0447800 protein	69.261	_FFTSAGGLNK(ac)ADIK_	0.21557	1	2	755.899
Q5JMR9		Yes	LOC_Os01g73234		114	Thioredoxin Y, chloroplastic	61.213	_IQVVK(ac)IDTEK_	1.9708	1	2	607.853	2.1	3.61	3.3	0.55	0.8	0.41	0.56	0.71	0.39	3.00333	0.586667	0.553333
Q5JMR9		Yes	LOC_Os01g73234		119	Thioredoxin Y, chloroplastic	104.24	_IDTEK(ac)YTSIANR_	0.64021	1	2	726.87	1.03	0.68	0.71		0.48		5.61	5.38	5.6	0.806667	0.48	5.53
Q0IRV4		Yes			28	Os11g0593000 protein (Fragment)	112.08	_YVGNFHPYDTAFK(ac)R_	0.86324	1	2	878.926
Q0IRV4		Yes			50	Os11g0593000 protein (Fragment)	102.66	_YFDLK(ac)LLPGNDDHPSHDVAHGQR_	-0.10376	1	3	891.765
Q0JAA9		Yes	LOC_Os04g51910		209	Os04g0608500 protein (Fragment)	136.3	_IILDK(ac)HEDTM(ox)SK_	-0.21891	1	2	744.374	0.29	0.26	0.21	1.01	1.23	1.02	0.95	0.92	0.82	0.253333	1.08667	0.896667
Q0JAA9		Yes	LOC_Os04g51910		327	Os04g0608500 protein (Fragment)	119.39	_LPTAILSTYAK(ac)AK_	-0.30284	1	2	709.916		1.42	0.46	0.81	0.67	0.72	1.1	0.95	1.01	0.94	0.733333	1.02
Q6Z921		Yes			730	Os08g0224700 protein	90.412	_IILDK(ac)HEDTMSK_	-0.78045	1	2	736.377	3.24762	1.38095	0.490476					0.309524	0.647619	1.70635		0.478571
Q6Z921		Yes			848	Os08g0224700 protein	92.039	_LPTAILSTYAK(ac)AK_	-0.084042	1	2	709.916
Q0J4P2		Yes			265	Heat shock protein 81-1	151.16	_EVSHEWSLVNK(ac)QK_	0.92548	1	3	542.614				0.67	0.92	0.93	1.1	1.3	1.99		0.84	1.46333
Q0J4P2		Yes			318	Heat shock protein 81-1	67.981	_AVLFVPK(ac)R_	2.5352	1	2	486.305			0.19	0.78	0.84	0.96	1.29	1.11	1.24	0.19	0.86	1.21333
Q6Z4E4		Yes			108	Methylmalonate semi-aldehyde dehydrogenase	81.017	_IMLK(ac)YQELIR_	-1.015	1	2	674.886				0.76							0.76
Q6Z4E4		Yes			416	Methylmalonate semi-aldehyde dehydrogenase	111.77	_SEMECYK(ac)EEIFGPVLLLM(ox)K_	-3.0806	1	3	792.051
Q6Z4E4		Yes			443	Methylmalonate semi-aldehyde dehydrogenase	110.74	_NK(ac)YGNGASIFTTSGVSAR_	-0.73022	1	3	624.646
Q0DTF5		Yes			139	Os03g0251000 protein	85.355	_VNALVNLK(ac)VK_	-2.7179	1	2	570.361	6.8	7.65	6.55							7
Q0DTF5		Yes			147	Os03g0251000 protein	83.862	_IPDILK(ac)VCGK_	1.4316	1	2	592.839
Q5VMA1		Yes			243	Putative lipase	85.29	_ISALQSK(ac)YK_	-0.03937	1	2	540.308	1.2	1.61	0.89	1.19	0.99	1.58	0.69	0.66	1.06	1.23333	1.25333	0.803333
Q0DZE3		Yes			532	Phenylalanine ammonia-lyase	60.717	_NCVTQVAK(ac)K_	1.2236	1	2	545.29	0.73							2.06	1.93	0.73		1.995
Q651T8		Yes			513	Os06g0662000 protein	64.82	_ITLETAK(ac)LLR_	-1.3096	1	2	600.372		1								1
Q651T8		Yes			572	Os06g0662000 protein	151.44	_ITYSVIK(ac)HR_	0.53568	1	2	579.835	0.42	0.68	0.41	1.23	0.84	0.37	0.99	0.73	1.4	0.503333	0.813333	1.04
Q9SXP2		Yes			36	Formate dehydrogenase 1, mitochondrial	51.771	_IVGVFYK(ac)GGEYADK_	3.7219	1	2	794.406
P49027		Yes	LOC_Os01g49290		200	Guanine nucleotide-binding protein subunit beta-like protein A	83.869	_VWNLTNCK(ac)LR_	-1.9439	1	2	673.356	0.46	0.33	0.39	1.4	0.97	0.66	1.42	1.04	0.89	0.393333	1.01	1.11667
P49027		Yes	LOC_Os01g49290		288	Guanine nucleotide-binding protein subunit beta-like protein A	94.487	_HIVQDLK(ac)PEIPVSK_	1.0893	1	2	822.97	2.45714	0.209524	0.180952							0.949206
Q9AUV6		Yes	LOC_Os03g55070		132	UDP-glucose 6-dehydrogenase 3	59.248	_STVPVK(ac)TAEAIEK_	-0.58055	1	2	707.893				1.04	1.2	1.19	1.31	1.07	0.96		1.14333	1.11333
Q9AUV6		Yes	LOC_Os03g55070		307	UDP-glucose 6-dehydrogenase 3	115.71	_INDYQK(ac)SR_	-0.37116	1	2	533.27	0.15	0.17	0.14	1.34	1.23	0.89	0.82	0.68	0.82	0.153333	1.15333	0.773333
Q6F362	Yes	Yes	LOC_Os05g49860		7	Histone H2B.9	132.01	_AEK(ac)KPAAK(ac)KPAEEEPAAEK_	0.052602	0.994555	2	1053.56	0.35	1.14	0.43	2.5	1.17	1.11	1.52	1.29	1.31	0.64	1.59333	1.37333
Q6F362	Yes	Yes	LOC_Os05g49860		8	Histone H2B.9	101.6	_K(ac)PAAKKPAEEEPAAEK(ac)APAAGK_	1.5579	0.883309	3	758.409	0.62	0.4	0.64	0.95	1.27	1.97	0.68	0.89	1.75	0.553333	1.39667	1.10667
Q6F362	Yes	Yes	LOC_Os05g49860		12	Histone H2B.9	169.85	_AEK(ac)KPAAK(ac)KPAEEEPAAEK_	0.3232	0.98336	3	702.707	0.45	1.07	0.66	1.99	1.3	1.29	1.05	1.07	1.08	0.726667	1.52667	1.06667
Q6F362	Yes	Yes	LOC_Os05g49860		23	Histone H2B.9	177.12	_PAEEEPAAEK(ac)APAAGK(ac)K_	-1.9182	1	3	593.304	0.73	0.99	0.75	1.54	0.98	1.49	1.25	1.44	1.2	0.823333	1.33667	1.29667
Q6F362	Yes	Yes	LOC_Os05g49860		29	Histone H2B.9	177.12	_PAEEEPAAEK(ac)APAAGK(ac)K_	-1.9182	1	3	593.304	0.73	0.99	0.75	1.54	0.97	1.48	1.25	1.45	1.2	0.823333	1.33	1.3
Q6F362	Yes	Yes	LOC_Os05g49860		41	Histone H2B.9	139.34	_LPAGK(ac)GEK(ac)GGAGEGK_	-0.64795	1	2	720.378	1.23	1.38	1.13	1.86	0.96	1.26	1.28	1.1	1.43	1.24667	1.36	1.27
Q6F362	Yes	Yes	LOC_Os05g49860		44	Histone H2B.9	139.34	_LPAGK(ac)GEK(ac)GGAGEGK_	-0.64795	1	2	720.378	1.23	1.38	1.13	1.86	0.96	1.26	1.28	1.1	1.43	1.24667	1.36	1.27
Q6F362	Yes	Yes	LOC_Os05g49860		71	Histone H2B.9	64.265	_IYIFK(ac)VLK_	-0.041243	1	2	533.339		0.492857	0.518571	0.831429	0.848571		0.428571			0.505714	0.84	0.428571
Q6F362	Yes	Yes	LOC_Os05g49860		136	Histone H2B.9	135.55	_LVLPGELAK(ac)HAVSEGTK_	-1.2116	1	2	896.004	0.78	0.82	0.52	1.14	0.43	0.96	0.77	0.86	0.78	0.706667	0.843333	0.803333
Q6ZG90		Yes			175	Os02g0131300 protein	99.991	_NMGLLLAEFEK(ac)INK_	-0.215	1	2	831.45
Q6ZG90		Yes			219	ATP synthase	140.24	_ECVEAMEVQLK(ac)R_	-2.6908	1	2	767.374								0.2				0.2
Q6ZG90		Yes			224	Os02g0131300 protein	89.26	_REEFK(ac)DEEMPDVK_	-0.52206	1	2	847.391
Q0JQP8		Yes	LOC_Os01g05490		70	Os01g0147900 protein	120.9	_SQLRPEIQVAAQNCWVK(ac)K_	0.62962	1	3	733.056	0.41	0.57	0.46	0.64	0.62	0.42	0.96	0.63	0.83	0.48	0.56	0.806667
Q07661		Yes			124	Nucleoside diphosphate kinase 1	86.944	_NVIHGSDSVDNGK(ac)K_	-0.67565	1	2	756.376
Q2QVC1		Yes	LOC_Os12g13320		143	Argininosuccinate synthase, chloroplast, putative, expressed	77.776	_ASGASQLVVK(ac)DLK_	1.2128	1	2	679.388
Q2QVC1		Yes	LOC_Os12g13320		242	Argininosuccinate synthase, chloroplast, putative, expressed	80.755	_EDAIEYAK(ac)K_	-3.3881	1	2	554.78	0.57	1.04								0.805
Q2QVC1		Yes	LOC_Os12g13320		332	Argininosuccinate synthase, chloroplast, putative, expressed	155.99	_LNEIGGK(ac)HGIGR_	-0.045841	1	3	431.574	0.4	0.28	0.29	0.52	0.56	0.47	0.32	0.48	0.26	0.323333	0.516667	0.353333
Q6L4X5		Yes			61	Os05g0508500 protein	51.135	_IIAPVFADLAK(ac)K_	-2.5805	1	2	664.403				1.67	1.55			1.29	1.89		1.61	1.59
Q6L4X5		Yes			62	Os05g0508500 protein	121.5	_K(ac)HTNAVFLK_	1.333	1	2	550.317
Q7XJB4		Yes	LOC_Os03g37970		15	60S ribosomal protein L13	129.77	_K(ac)HWQNYVK_	-0.22641	1	2	572.799			0.2		0.42381	0.280952	0.8	1.2	0.97619	0.2	0.352381	0.992063
Q9LWS2		Yes			15	60S ribosomal protein L13	151.04	_K(ac)HWQNYVK_	0.035182	1	2	572.799			0.09	1.29	0.99	0.72	1.57	1.33	2.41	0.09	1	1.77
Q8RU48		Yes			233	Cell elongation protein DIMINUTO, putative, expressed	42.599	_LIPIK(ac)EYMR_	1.3297	1	3	402.23			19.98				0.24	0.27	0.51	19.98		0.34
P93431		Yes	LOC_Os11g47970		162	Ribulose bisphosphate carboxylase/oxygenase activase, chloroplastic	77.776	_GQGK(ac)SFQCELVFAK_	-3.0094	1	2	820.909	5.04	7.23	5.67		0.1					5.98	0.1
P93431		Yes	LOC_Os11g47970		293	Ribulose bisphosphate carboxylase/oxygenase activase, chloroplastic	65.232	_M(ox)EK(ac)FYWAPTR_	-1.7646	1	2	693.829	7.52	7.96	5.52							7
P93431		Yes	LOC_Os11g47970		362	Ribulose bisphosphate carboxylase/oxygenase activase, chloroplastic	110.92	_WVSDTGVENIGK(ac)R_	1.0895	1	2	751.884	7.18	6.06	5.29		0.27	0.18		0.27		6.17667	0.225	0.27
P93431		Yes	LOC_Os11g47970		399	Ribulose bisphosphate carboxylase/oxygenase activase, chloroplastic	107.43	_EQENVK(ac)R_	-0.15956	1	2	472.743
Q6ZI53		Yes			104	Elongation factor Tu	132.79	_K(ac)YDEIDAAPEER_	-0.31113	1	2	739.344	6.13	6.42	6.56						1.05	6.37		1.05
Q6ZI53		Yes			195	Elongation factor Tu	111.01	_IVVFLNK(ac)K_	-2.1792	1	2	501.821	4.98	5.16	7.9	2.25						6.01333	2.25
Q6ZI53		Yes			247	Elongation factor Tu	83.204	_ALENLM(ox)ANPAIK(ac)R_	4.2829	1	2	749.906	2.39	12.3	2.84			0.73				5.84333	0.73
Q5ZA98		Yes	LOC_Os06g21590		81	Chlorophyll a/b-binding protein	135.86	_FK(ac)ESEVYHCR_	0.073761	1	3	466.215
Q5ZA98		Yes	LOC_Os06g21590		180	Chlorophyll a/b-binding protein	94.309	_DPVK(ac)FEEYK_	-1.3123	1	2	598.795	6.26	6.07	6.61	0.3	0.24	0.3	0.5	0.3	0.41	6.31333	0.28	0.403333
Q5ZA98		Yes	LOC_Os06g21590		185	Chlorophyll a/b-binding protein	114.24	_FEEYK(ac)LK_	1.86	1	2	499.763	6.1	6.56	6.76		0.18		0.3	0.3	0.29	6.47333	0.18	0.296667
Q9AYP4		Yes			24	40S ribosomal protein S10	74.611	_YLFQEGVLYAK(ac)K_	3.2587	1	2	750.908				0.87	1.03	0.65	1.31		1.24		0.85	1.275
Q5Z6P4		Yes	LOC_Os06g15400		149	Os06g0264800 protein	138.21	_KELATDIETLK(ac)K_	1.1979	1	2	715.909	4.55	6.12	6.98	0.3	0.32	0.07		0.55	0.67	5.88333	0.23	0.61
Q42971		Yes	LOC_Os10g08550		9	Enolase	102.52	_(ac)AATIVSVK(ac)AR_	-1.0115	1	2	550.327	0.28	0.36	0.28	1.17	0.64	0.85	0.99	1.05	1.28	0.306667	0.886667	1.10667
Q42971		Yes	LOC_Os10g08550		66	Enolase	81.807	_GVSK(ac)AVDNVNSVIAPALIGK_	0.99303	1	2	997.568			0.222857							0.222857
Q42971		Yes	LOC_Os10g08550		109	Enolase	101.65	_NEWGWCK(ac)QK_	0.20196	1	2	639.29	0.17		0.17	0.96	0.69	0.96	0.94	0.6	0.91	0.17	0.87	0.816667
Q42971		Yes	LOC_Os10g08550		205	Enolase	101.6	_K(ac)YGQDATNVGDEGGFAPNIQENK_	2.0903	1	2	1247.58		0.36	0.37	1.18	0.82	0.76	1.31	0.62	1	0.365	0.92	0.976667
Q42971		Yes	LOC_Os10g08550		286	Enolase	69.261	_ISGDSLK(ac)NVYK_	2.6245	1	2	633.34						0.69			0.56		0.69	0.56
Q42971		Yes	LOC_Os10g08550		290	Enolase	57.745	_NVYK(ac)SFVSEYPIVSIEDPFDQDDWEHYAK_	-1.9723	1	3	1188.22
Q42971		Yes	LOC_Os10g08550		354	Enolase	90.475	_SCNALLLK(ac)VNQIGSVTESIEAVK_	-0.88762	1	3	839.119
Q42971		Yes	LOC_Os10g08550		417	Enolase	135.83	_LAK(ac)YNQLLR_	0.4144	1	2	580.843	0.17	0.19	0.15				1.46	1.23	1.56	0.17		1.41667
Q42971		Yes	LOC_Os10g08550		438	Enolase	125.36	_IEEELGAAAVYAGAK(ac)FR_	-0.47154	1	3	612.988						1.59		3.39			1.59	3.39
Q53N82		Yes	LOC_Os11g13890		112	Chlorophyll A-B binding protein, expressed	108.77	_KPEDFSK(ac)YQAYELIHAR_	2.7539	0.948706	3	713.029	5.94	7.05	5.32		0.72	1.12		0.5		6.10333	0.92	0.5
Q6ER94		Yes	LOC_Os02g33450		98	2-Cys peroxiredoxin BAS1, chloroplastic	72.23	_LSDYIGK(ac)K_	1.5971	1	2	483.269	2.86	5.38	2.87	0.97	0.78	0.82	0.61	0.47	0.94	3.70333	0.856667	0.673333
Q6YZH8		Yes			273	Os08g0559600 protein	55.261	_LAGK(ac)YLLELLK_	-1.5753	1	2	651.905
Q5WMY3		Yes	LOC_Os05g06310		50	60S ribosomal protein L18	64.82	_SNFNAVILK(ac)R_	-3.7775	1	2	602.346							1.4	2.81				2.105
Q5WMY3		Yes	LOC_Os05g06310		97	60S ribosomal protein L18	87.476	_IQEIPK(ac)MK_	0.18356	1	2	514.794	0.19	0.26	0.2	0.92	1.01	0.62	1.57	1.47	1.16	0.216667	0.85	1.4
Q8H903		Yes			65	60 kDa chaperonin	82.452	_VTM(ox)GPK(ac)GR_	0.61526	1	2	452.239
Q8H903		Yes			94	60 kDa chaperonin	98.997	_SIEFK(ac)DR_	2.2511	1	2	468.743
Q8H903		Yes			240	60 kDa chaperonin	83.823	_GYISPYFVTNPK(ac)TQK_	1.0737	1	2	892.965
Q8H903		Yes			256	60 kDa chaperonin	90.707	_CELDDPLILIHDK(ac)K_	1.4832	1	2	875.956				0.23	1.18	0.3	0.3	1.06	2.16		0.57	1.17333
Q8H903		Yes			273	60 kDa chaperonin	80.438	_VLELALK(ac)K_	-1.0026	1	2	478.313	0.092381									0.092381
Q8H903		Yes			370	60 kDa chaperonin	99.941	_DDTVILDGAGDK(ac)K_	0.47222	1	2	694.849				0.68		2.52					1.6
Q8H903		Yes			393	60 kDa chaperonin	82.651	_SAIELSTSDYDK(ac)EK_	0.82002	1	2	814.389
Q6K8J4		Yes			228	4-hydroxy-3-methylbut-2-en-1-yl diphosphate synthase, chloroplastic	72.2	_VFSPLVEK(ac)CK_	1.9386	1	2	624.836	0.967143									0.967143
Q10M12		Yes			66	Expressed protein	117.2	_DEHQHWYK(ac)DMR_	-0.60845	1	2	793.844				0.57		0.95	0.53	0.49	0.72		0.76	0.58
Q10M12		Yes			75	Expressed protein	48.899	_IK(ac)DEEGNPAFALVNK_	0.95895	1	2	843.938	1									1
Q10M12		Yes			205	Expressed protein	80.746	_IFCK(ac)ADEGFSVTVR_	-2.7853	1	2	835.914
Q10M12		Yes			235	Expressed protein	122.39	_DEYQHWIK(ac)DMR_	-0.27582	1	2	781.856				0.62	0.3	0.46	0.57	0.53	0.41		0.46	0.503333
Q10M12		Yes			244	Expressed protein	96.143	_HSNSIK(ac)DEEGYPAFALVNR_	1.2107	1	3	730.359		0.478571	0.454762							0.466667
Q10M12		Yes			264	Expressed protein	135.69	_VTGEAIK(ac)HSQGEGHPVK_	-1.094	1	2	908.471	0.08	0.19	0.19	2.43	0.34	0.35	0.7	0.24	0.52	0.153333	1.04	0.486667
Q10M12		Yes			319	Expressed protein	90.464	_MVNNIYLNFDALHGDK(ac)DHGGVR_	-0.42165	1	3	843.076
Q10N21		Yes	LOC_Os03g17690		18	L-ascorbate peroxidase 1, cytosolic	65.175	_NYPVVSAEYQEAVEK(ac)AR_	0.94491	1	2	997.995
Q10N21		Yes	LOC_Os03g17690		223	L-ascorbate peroxidase 1, cytosolic	117.79	_PLVEK(ac)YAADEK_	2.2945	1	2	652.84	0.41		0.38	0.59	1.03	0.88	0.63	0.75	0.82	0.395	0.833333	0.733333
Q10N21		Yes	LOC_Os03g17690		229	L-ascorbate peroxidase 1, cytosolic	65.043	_YAADEK(ac)AFFEDYK_	-0.095798	1	2	819.87				1.15	0.65	0.41					0.736667
Q10N21		Yes	LOC_Os03g17690		236	L-ascorbate peroxidase 1, cytosolic	85.522	_AFFEDYK(ac)EAHLK_	0.1196	1	2	770.378				0.28	0.43	0.29	0.2	0.22			0.333333	0.21
Q5JJU6		Yes			239	Os01g0967100 protein	67.519	_GLAPGGEGWEK(ac)K_	0.97313	1	2	635.825					0.38	0.32					0.35
Q5JJU6		Yes			538	Os01g0967100 protein	52.465	_ISNSGDFENEGANSAHNSADLIISSK(ac)K_	0.43423	1	3	949.785
Q5JJU6		Yes			1126	Os01g0967100 protein	101.65	_TK(ac)IKPK(ac)QK_	0.51495	0.999958	2	527.835
Q5JJU6		Yes			1130	Os01g0967100 protein	101.65	_TK(ac)IKPK(ac)QK_	0.51495	0.994406	2	527.835
Q852M0		Yes			26	Glutamate dehydrogenase	74.841	_LEK(ac)SLLIPFR_	3.7663	1	2	629.382
Q852M0		Yes			255	Glutamate dehydrogenase	62.463	_LMK(ac)HSSENR_	-0.64272	1	2	572.282
Q852M0		Yes			303	Glutamate dehydrogenase	87.895	_DNANEIK(ac)AK_	-0.35441	1	2	522.77
Q852M0		Yes			305	Glutamate dehydrogenase	72.058	_AK(ac)YIIEAANHPTDPEADEILSK_	-1.2238	1	3	823.083
Q852M0		Yes			325	Glutamate dehydrogenase	65.765	_YIIEAANHPTDPEADEILSK(ac)K_	-2.2898	1	3	799.404
Q0DY33		Yes	LOC_Os02g48720		127	ATP/ADP translocator	96.135	_LSEPYK(ac)GIGDCFGR_	1.972	1	2	820.89				0.88		0.99					0.935
Q0DY33		Yes	LOC_Os02g48720		167	ATP/ADP translocator	66.022	_YFPTQALNFAFK(ac)DYFK_	-0.73043	1	2	1021.51
Q0DY33		Yes	LOC_Os02g48720		220	ATP/ADP translocator	78.939	_LANDAK(ac)AAK_	0.26279	1	2	472.264
Q0DY33		Yes	LOC_Os02g48720		242	ATP/ADP translocator	66.023	_TLK(ac)SDGIAGLYR_	2.404	1	2	668.367
Q0DY33		Yes	LOC_Os02g48720		324	ATP/ADP translocator	98.105	_MMMTSGEAVK(ac)YK_	-0.10429	1	2	709.33	0.21	0.23	0.24	0.5	0.56	0.46	0.37	0.45	0.46	0.226667	0.506667	0.426667
Q0DY33		Yes	LOC_Os02g48720		326	ATP/ADP translocator	63.185	_YK(ac)SSMDAFSQILK_	-1.1105	1	2	780.392	0.22	0.26	0.21	0.3	0.36		0.2	0.31	0.28	0.23	0.33	0.263333
Q0DY33		Yes	LOC_Os02g48720		337	ATP/ADP translocator	107.82	_SSMDAFSQILK(ac)NEGAK_	-1.5209	1	2	884.433
Q43008		Yes	LOC_Os05g25850		58	Superoxide dismutase [Mn], mitochondrial	115.1	_LHHQK(ac)HHATYVANYNK_	-0.39913	1	4	501.505	0.3	0.31	0.28	0.39	0.35	0.23	0.18	0.12	0.18	0.296667	0.323333	0.16
Q43008		Yes	LOC_Os05g25850		69	Superoxide dismutase [Mn], mitochondrial	116.43	_HHATYVANYNK(ac)ALEQLDAAVAK_	-0.69612	1	3	823.756
Q43008		Yes	LOC_Os05g25850		220	Superoxide dismutase [Mn], mitochondrial	59.709	_VMNWK(ac)YAGEVYENATA_	1.8873	1	2	944.433			0.88				0.98			0.88		0.98
Q84TB3		Yes			15	Actin-depolymerizing factor 4	149.97	_(ac)ANSSSGVAIHDDCK(ac)LK_	-2.5046	1	2	893.425						0.35					0.35
Q84TB3		Yes			17	Actin-depolymerizing factor 4	98.73	_LK(ac)FNELQSK_	-0.19935	1	2	574.819	1.89048	0.328571	0.914286							1.04444
Q84TB3		Yes			24	Actin-depolymerizing factor 4	107.57	_FNELQSK(ac)R_	0.54163	1	2	532.28		0.55			0.71	0.34	0.53	0.68	0.59	0.55	0.525	0.6
Q8W3D9		Yes			218	Protochlorophyllide reductase B, chloroplastic	113.4	_ELLADLTSSDYPSK(ac)R_	-3.1332	1	2	868.939
Q8W3D9		Yes			343	Protochlorophyllide reductase B, chloroplastic	68.536	_GYVSEEEAGK(ac)R_	1.7777	1	2	633.802	1.71	1.02	1.73	2.03				1.59	2.09	1.48667	2.03	1.84
Q0J8G4		Yes	LOC_Os08g02120		246	Fructokinase-2	96.604	_LLIVTDGEK(ac)GCR_	0.23326	1	2	701.872		0.273333	0.3	0.553333	0.686667	0.633333	0.546667	0.393333	0.68	0.286667	0.624444	0.54
Q0J8G4		Yes	LOC_Os08g02120		253	Fructokinase-2	66.073	_YFTK(ac)DFK_	2.4317	1	2	495.75
Q0J8G4		Yes	LOC_Os08g02120		296	Fructokinase-2	127.17	_DDSIFHNEEK(ac)LR_	-2.7632	1	3	515.583	0.468571	0.0571429						0.087619	0.15619	0.262857		0.121905
Q8S6F4		Yes			11	Putative atpE; ATPase epsilon subunit from chromosome 10 chloroplast insertion	72.2	_LNLYVLTPK(ac)R_	2.8945	1	2	629.88	5.74	6.16	5.49	0.56	0.21	0.18	0.18	0.27	0.26	5.79667	0.316667	0.236667
Q6K1R5		Yes			91	Putative adenosine kinase	53.751	_DK(ac)FGEEMK_	0.26035	1	2	513.234	0.39	0.43	0.42	1.48	1.51	0.96	0.99		1.4	0.413333	1.31667	1.195
Q6K1R5		Yes			157	Putative adenosine kinase	101.75	_KPENWALVEK(ac)AK_	1.6494	1	2	727.904					2.58	1.77	1.22				2.175	1.22
Q6K1R5		Yes			253	Putative adenosine kinase	58.32	_ISQLPLASGK(ac)QK_	-0.062953	1	2	656.385	0.989524									0.989524
Q0JMH0		Yes			302	2-hydroxyacyl-CoA lyase	65.038	_LNWLLHFGEPPK(ac)WSK_	-2.4943	1	3	632.005	0.78	0.97		1.23	0.76	0.98	1.03	0.37	0.65	0.875	0.99	0.683333
Q0JMH0		Yes			333	2-hydroxyacyl-CoA lyase	59.155	_KPHVGIVGDAK(ac)R_	-0.79182	0.999997	3	440.258
Q94JJ4	Yes	Yes	LOC_Os01g05630		43	Histone H2B.4	160.5	_LPAGK(ac)AEK(ac)GSGEGK_	0.1362	1	2	706.873	0.66	0.76	0.64	1.62	0.82	1.12	1.36	1.33	1.55	0.686667	1.18667	1.41333
Q94JJ4	Yes	Yes	LOC_Os01g05630		46	Histone H2B.4	160.5	_LPAGK(ac)AEK(ac)GSGEGK_	0.1362	1	2	706.873	0.66	0.76	0.64	1.62	0.82	1.12	1.36	1.33	1.55	0.686667	1.18667	1.41333
Q94JJ7		Yes			43	Histone H2B.3	126.25	_LPAGK(ac)AEK(ac)GSGEGR_	-0.65638	1	2	720.876	1.31	0.84	1.02	1.54	1.7	1.02	0.86	1.05	1.44	1.05667	1.42	1.11667
Q94JJ7		Yes			46	Histone H2B.3	126.25	_LPAGK(ac)AEK(ac)GSGEGR_	-0.65638	1	2	720.876	1.31	0.84	1.02	1.54	1.7	1.02	0.86	1.05	1.44	1.05667	1.42	1.11667
Q7GBK0	Yes	Yes			23	Histone H2B.7	176.42	_KPAEEEPAAEK(ac)AEK_	-1.2232	1	2	784.894	0.46	0.52	0.4	1.15	2.34	1.56	1.9	1.05	1.78	0.46	1.68333	1.57667
Q7GBK0	Yes	Yes			26	Histone H2B.7	82.609	_KPAEEEPAAEK(ac)AEK(ac)APAGK_	2.3349	1	3	679.016	0.61	0.91	0.85	1.01	1.86	1.16	1.46	1.44	1.36	0.79	1.34333	1.42
Q7GBK0	Yes	Yes			31	Histone H2B.7	92.866	_AEK(ac)APAGK(ac)KPK_	-1.035	0.872657	2	604.854
Q7GBK0	Yes	Yes			43	Histone H2B.7	206.13	_RLPAGK(ac)GEK(ac)GSGEGK_	-2.6338	1	2	777.915	0.99	0.92	0.97	1.54	1.19	1.73	1.06	1.11	1.22	0.96	1.48667	1.13
Q7GBK0	Yes	Yes			46	Histone H2B.7	206.13	_RLPAGK(ac)GEK(ac)GSGEGK_	-2.6338	1	2	777.915	0.99	0.92	0.97	1.54	1.19	1.73	1.06	1.11	1.22	0.96	1.48667	1.13
Q7GBK0	Yes	Yes			52	Histone H2B.7	97.235	_LPAGK(ac)GEK(ac)GSGEGK(ac)K_	0.66889	1	2	784.918	1.96	1.37	1.72	1.26	2.49	1.22				1.68333	1.65667
Q6ZBP3		Yes	LOC_Os08g38300		7	Histone H2B.2	153.22	_AEK(ac)KPAEK(ac)KPAEEK_	-0.24715	0.999324	2	833.954	0.71	0.44	0.63	1.98	2.24	0.84	1.29	1.77	1.41	0.593333	1.68667	1.49
Q6ZBP3		Yes	LOC_Os08g38300		12	Histone H2B.2	153.22	_AEK(ac)KPAEK(ac)KPAEEK_	-0.29872	0.998255	3	556.305	0.7	0.43	0.61	1.93	2.19	0.82	1.26	1.73	1.38	0.58	1.64667	1.45667
Q6ZBP3		Yes	LOC_Os08g38300		40	Histone H2B.2	170.79	_RLPASK(ac)GEK(ac)GGEGK_	-3.7658	1	2	749.405	1.14	1.04	1.3	1.21	1.25	1.45	0.59	0.68	0.76	1.16	1.30333	0.676667
Q6ZBP3		Yes	LOC_Os08g38300		43	Histone H2B.2	170.79	_RLPASK(ac)GEK(ac)GGEGK_	-3.7658	1	2	749.405	1.14	1.04	1.3	1.21	1.25	1.45	0.59	0.68	0.76	1.16	1.30333	0.676667
Q6ZBP3		Yes	LOC_Os08g38300		48	Histone H2B.2	127.66	_LPASK(ac)GEK(ac)GGEGK(ac)K_	-0.50856	1	2	756.407	2.89	2.24	2.35	1.66		0.88				2.49333	1.27
Q2R3B6		Yes	LOC_Os11g32500		82	Os11g0528500 protein	105.58	_LPDK(ac)YFCPVCGAPK_	-1.8419	1	2	847.407	7.03	7.01	5.37	0.27	0.13		0.22	0.21	0.24	6.47	0.2	0.223333
Q2R3B6		Yes	LOC_Os11g32500		92	Os11g0528500 protein	83.883	_YFCPVCGAPK(ac)R_	-0.52302	1	2	698.829	6.58	8.39	6.04							7.00333
Q9SNK3		Yes	LOC_Os03g03720		77	EST C74302(E30840) corresponds to a region of the predicted gene	69.598	_APAEAK(ac)LK_	-2.394	1	2	435.258
Q9SNK3		Yes	LOC_Os03g03720		123	Glyceraldehyde-3-phosphate dehydrogenase	133.28	_NASHLLK(ac)YDSM(ox)LGTFK_	-0.78283	1	3	628.317	5.83	4.92	5.39	0.36	0.42					5.38	0.39
Q9SNK3		Yes	LOC_Os03g03720		303	Glyceraldehyde-3-phosphate dehydrogenase	102.53	_AVALVLPQLK(ac)GK_	1.1947	1	2	639.911	7.42	6.41	4.26	0.86	0.51					6.03	0.685
P12085		Yes			50	ATP synthase subunit beta, chloroplastic	71.879	_LPYIYNALVVK(ac)SR_	-0.24836	1	3	526.64
P12085		Yes			225	ATP synthase subunit beta, chloroplastic	67.102	_ESGVINEK(ac)NLEESK_	2.12	1	2	809.402
P12085		Yes			495	ATP synthase subunit beta, chloroplastic	107.06	_AINLEEENK(ac)LK_	0.13252	1	2	671.864
Q8S6F3		Yes			225	ATP synthase subunit beta	83.692	_ESGVINEK(ac)NLEESK_	4.7756	1	2	809.402	6.01	5.47	9.52							7
Q8S6F3		Yes			495	ATP synthase subunit beta	107.06	_AINLEEENK(ac)LK_	-3.1967	1	2	671.864	6.4	5.53	5.76	0.65						5.89667	0.65
Q6Z411		Yes	LOC_Os07g37240		213	Chlorophyll a/b-binding protein	86.898	_NAELDPEK(ac)R_	-0.64633	1	2	557.28	6.71	5.1	5.92	0.47	0.5	0.27	0.34	0.43	0.49	5.91	0.413333	0.42
Q6Z411		Yes	LOC_Os07g37240		243	Chlorophyll a/b-binding protein	109.29	_LQLAEIK(ac)HAR_	2.6865	1	3	407.575	6.82	5.84	6.31	0.23	0.37	0.27	0.07	0.27	0.29	6.32333	0.29	0.21
Q9AUQ4		Yes	LOC_Os03g50480		310	Os03g0712700 protein	114.72	_NMILGK(ac)R_	0.55444	1	2	437.252	0.39			0.8	0.81	1.03	1.21	1.28	1.71	0.39	0.88	1.4
Q9AUQ4		Yes	LOC_Os03g50480		506	Os03g0712700 protein	144.44	_DPVDGSVSK(ac)HQGVR_	1.8453	1	2	761.884	0.44	0.62	0.43	0.61	1.02	1.53	0.43	0.77	1.12	0.496667	1.05333	0.773333
Q9AUQ4		Yes	LOC_Os03g50480		543	Os03g0712700 protein	53.448	_VYIEQYEK(ac)DSSK_	1.4154	1	2	765.87		1								1
Q10S34		Yes	LOC_Os03g04410		515	Aconitate hydratase	143.94	_VAEFSFHGTPAK(ac)LK_	0.28084	1	3	525.284	0.18	0.11	0.1	0.49	0.39	0.36	0.31	0.29	0.51	0.13	0.413333	0.37
Q10S34		Yes	LOC_Os03g04410		824	Aconitate hydratase, cytoplasmic, putative, expressed	81.297	_LVNK(ac)FLK_	0.49552	1	2	452.287			0.598095	0.373333				0.209524	0.354286	0.598095	0.373333	0.281905
Q10S34		Yes	LOC_Os03g04410		851	Aconitate hydratase	72.29	_LSVFDAATK(ac)YK_	-3.8258	1	2	642.845	0.25	0.27		0.6	0.6	0.79	0.35	0.58		0.26	0.663333	0.465
Q10S34		Yes	LOC_Os03g04410		853	Aconitate hydratase	105.46	_YK(ac)NEGHDTIILAGAEYGSGSSR_	-0.56272	1	3	789.712				0.7	0.62	0.59		0.46	0.61		0.636667	0.535
A3C4S4		Yes			29	GDP-mannose 3,5-epimerase 1	84.687	_EQYWPSEK(ac)LR_	-3.5524	1	2	689.344				2.36		1.07	1.36				1.715	1.36
A3C4S4		Yes			62	GDP-mannose 3,5-epimerase 1	77.776	_SEGHYIIASDWK(ac)K_	1.2479	1	2	788.394
A3C4S4		Yes			187	GDP-mannose 3,5-epimerase 1	110.98	_LATEELCK(ac)HYTK_	2.6284	1	2	767.882	1.42	0.48	0.9		0.83	0.96	1.06	0.71		0.933333	0.895	0.885
Q7GD79		Yes	LOC_Os05g49890		40	GTP-binding nuclear protein Ran-2	77.533	_HLTGEFEK(ac)K_	-2.2853	1	2	565.796
Q7GD79		Yes	LOC_Os05g49890		102	GTP-binding nuclear protein Ran-2	118.9	_LTYK(ac)NVPTWHR_	-1.5798	1	2	728.888	0.06	0.37	0.4	1.03	0.98	1.59	1.23	0.98	2.54	0.276667	1.2	1.58333
Q7GD79		Yes	LOC_Os05g49890		162	GTP-binding nuclear protein Ran-2	83.633	_SNYNFEK(ac)PFLYLAR_	2.5305	1	2	902.457
Q5NAM3		Yes			245	Branched-chain amino acid aminotransferase-like	79.148	_ILAGCTAK(ac)R_	0.51515	1	2	516.287	3.48	2.84	11.08							5.8
Q9LGI2		Yes	LOC_Os01g05900		23	Histone H2B.10	176.42	_KPAEEEPAAEK(ac)AEK_	-1.2232	1	2	784.894	0.37	0.31	0.14	1.23	2.61	1.79	2.16	0.82	2.02	0.273333	1.87667	1.66667
Q9LGI2		Yes	LOC_Os01g05900		26	Histone H2B.10	93.345	_AEK(ac)ALAGK(ac)KPK_	-1.5726	1	3	408.915	0.39	0.34	0.44	2.58	2.8	1.34	0.59	0.61	0.77	0.39	2.24	0.656667
Q9LGI2		Yes	LOC_Os01g05900		31	Histone H2B.10	93.345	_AEK(ac)ALAGK(ac)K_	-0.57771	1	2	500.295	0.39	0.34	0.44	2.58	2.8	1.34	0.59	0.61	0.77	0.39	2.24	0.656667
Q9LGI2		Yes	LOC_Os01g05900		43	Histone H2B.10	137.75	_RLPAGK(ac)AEK(ac)SSGEGK_	0.55301	1	2	799.928	0.73	0.79	0.68	1.77	0.88	1.21	1.2	1.1	1.56	0.733333	1.28667	1.28667
Q9LGI2		Yes	LOC_Os01g05900		46	Histone H2B.10	137.75	_RLPAGK(ac)AEK(ac)SSGEGK_	0.55301	1	2	799.928	0.73	0.79	0.68	1.77	0.88	1.21	1.2	1.1	1.56	0.733333	1.28667	1.28667
Q5TKF4		Yes			135	Nucleoside diphosphate kinase	176.32	_EFAQK(ac)HYHDLK_	0.90992	1	2	729.362	0.98	0.84	0.66	1.32	0.64	0.63	0.82	0.81	0.96	0.826667	0.863333	0.863333
Q5TKF4		Yes			141	Nucleoside diphosphate kinase	110.41	_HYHDLK(ac)DR_	-0.1987	1	3	375.853	5.54857	0.0514286	0.0742857			0.491429	0.245714	0.217143		1.89143	0.491429	0.231429
Q65XA0		Yes	LOC_Os05g02530		33	Dehydroascorbate reductase	88.495	_VLLTLEEK(ac)K_	2.0841	1	2	557.84	0.38	0.43		1.54	1.38	1.04	1.59	1.18	1.59	0.405	1.32	1.45333
Q65XA0		Yes	LOC_Os05g02530		112	Dehydroascorbate reductase	63.181	_IFSCFTTFLK(ac)SK_	3.1476	1	2	760.895	1.09			3	2.52		2.64			1.09	2.76	2.64
Q65XA0		Yes	LOC_Os05g02530		210	Dehydroascorbate reductase	60.301	_EHLIAGWAPK(ac)VNA_	-3.3661	1	2	724.388
Q10CF5		Yes	LOC_Os03g57120		256	Ferredoxin--NADP reductase	48.284	_MFMEDVPK(ac)YR_	-3.7967	1	2	679.318				0.92	0.41	0.5	1.6	1.86	2.17		0.61	1.87667
Q9ARZ9		Yes			6	Ubiquitin-40S ribosomal protein S27a-1	72.29	_M(ox)QIFVK(ac)TLTGK_	0.60527	1	2	662.371		0.220952								0.220952
Q0J771		Yes	LOC_Os08g12840		49	Os08g0224900 protein	78.516	_MTLTK(ac)YQK_	1.1293	1	2	527.784	0.39	0.3	0.09	0.8	0.58	1.08	0.88	0.81	1.19	0.26	0.82	0.96
Q6Z7L1		Yes			299	Os02g0774300 protein	78.342	_SEAIDLAK(ac)DR_	1.081	1	2	580.301
Q6Z7L1		Yes			570	Os02g0774300 protein	142.91	_MVQEAELHSQK(ac)DQER_	2.2502	1	3	623.963
Q7XPR2		Yes			174	Aminomethyltransferase	52.576	_GGDVK(ac)WHVHDER_	0.56239	1	3	492.904
Q7XPR2		Yes			322	Aminomethyltransferase	83.647	_QLQEGPK(ac)IR_	2.8222	1	2	555.817	5.52	5.67	5.33							5.50667
Q7XPR2		Yes			388	Aminomethyltransferase	67.385	_GK(ac)SYDAVVTK_	-0.96367	1	2	555.295		0.197143								0.197143
Q67W57		Yes	LOC_Os06g43850		177	Os06g0646500 protein	52.247	_ETLQDILGK(ac)NK_	-3.4824	1	2	650.859
Q67W57		Yes	LOC_Os06g43850		179	Os06g0646500 protein	114.4	_NK(ac)TILIEQK_	0.29986	1	2	564.835	0.44	0.45	0.48	0.87	0.78	0.76	0.62	0.61	0.57	0.456667	0.803333	0.6
Q67W57		Yes	LOC_Os06g43850		209	Os06g0646500 protein	74.841	_VFDMSIK(ac)TR_	-1.3734	1	2	569.8	0.61	0.84	0.59		1.18	1.16	1.69	0.1	0.09	0.68	1.17	0.626667
Q7XZW4		Yes			96	Cytochrome c oxidase	68.856	_EFPWGPDGLFENK(ac)HH_	2.3055	1	3	617.953					1.59	0.8			1.85		1.195	1.85
Q6Z0F1		Yes	LOC_Os08g25130		21	Enhancer of polycomb-like protein	120.31	_KLPIVK(ac)SAR_	-0.94307	1	3	351.897	0.22	0.33	0.17	0.75	0.94	0.45	0.7	0.58	0.74	0.24	0.713333	0.673333
Q6Z0F1		Yes	LOC_Os08g25130		260	Enhancer of polycomb-like protein	91.032	_NLEQAK(ac)ALMGALIK_	-0.26003	1	2	771.44		0.308571	0.371429	0.165714	0.2	0.188571	0.217143	0.194286		0.34	0.184762	0.205714
Q5NAI9		Yes			105	Os01g0710000 protein	77.279	_YK(ac)TIIHPGEVNR_	-1.2427	1	2	734.899
Q8SA35		Yes			48	Os01g0659200 protein	67.334	_LQLVEAEK(ac)K_	1.6371	1	2	550.322
Q8SA35		Yes			111	Os01g0659200 protein	158.31	_VSHNHHEYK(ac)NLLK_	-0.027235	1	3	554.29	0.65	0.79	0.51	0.55	0.49	0.33	0.79	0.58	0.43	0.65	0.456667	0.6
Q5TKP2		Yes			22	Putative 60S ribosomal L28 protein	156.24	_NNCFLVK(ac)QFGNSNAK_	-0.66977	1	2	891.933				0.354286			0.232381		0.499048		0.354286	0.365714
P25776		Yes			313	Oryzain alpha chain	105.58	_NSWGK(ac)SWGESGYVR_	-3.6215	1	2	827.884
B7EA73		Yes			395	Puromycin-sensitive aminopeptidase	63.091	_MYK(ac)TMFGASGFR_	1.9444	1	2	719.336				2.02	1.5						1.76
Q9LWT6		Yes	LOC_Os06g02380		99	Os06g0114000 protein	131.69	_NVVLESK(ac)YGSPR_	0.68961	1	2	695.87	1.33	3.21	2.34	1.2	1.21	0.85	0.55	0.4	0.73	2.29333	1.08667	0.56
Q9LWT6		Yes	LOC_Os06g02380		188	Os06g0114000 protein	113.71	_ALVEELK(ac)K_	-2.9188	1	2	486.292	3.75	3.32	3.14	0.92	1.61	1.19	1.01		1.15	3.40333	1.24	1.08
Q9LWT6		Yes	LOC_Os06g02380		280	Os06g0114000 protein	69.198	_LLLVDK(ac)K_	1.4888	1	2	435.787	1.9	2.43	2.23	0.97	1.26	1.14	1	0.97	1.03	2.18667	1.12333	1
Q9LWT6		Yes	LOC_Os06g02380		513	Os06g0114000 protein	80.738	_LIAK(ac)NAGVNGSVVTEK_	-0.15962	1	2	821.462	1.75	1.79	2.86	1.05	1.25	0.81	0.87	1.08	0.88	2.13333	1.03667	0.943333
Q5SNJ4		Yes			290	Os01g0191500 protein	147.26	_PK(ac)STYVGGEYR_	0.42763	1	2	649.822	0.09		0.12		0.16	0.16	0.19	0.18	0.36	0.105	0.16	0.243333
Q8GTK4		Yes			101	Os07g0141400 protein	97.163	_LLIPSK(ac)WNPSK_	1.0568	1	2	662.885		0.316667	0.283333							0.3
Q8GTK4		Yes			106	Os07g0141400 protein	86.095	_WNPSK(ac)ER_	0.48051	1	2	479.741	4.48	6.4	5.46							5.44667
Q8GTK4		Yes			211	Os07g0141400 protein	143.72	_TADGDEGGK(ac)HQLITATVNDGK_	0.8921	1	3	723.685	2.75	7.09	4.95	0.28	0.39	0.2	0.19	0.26	0.26	4.93	0.29	0.236667
Q7XPL2		Yes			251	Oxygen-dependent coproporphyrinogen-III oxidase, chloroplastic	88.092	_QACDK(ac)FDPSFYPR_	0.69739	1	2	836.875	2.19	2.61	2.45							2.41667
Q7XPL2		Yes			271	Oxygen-dependent coproporphyrinogen-III oxidase, chloroplastic	87.184	_WCDDYFYIK(ac)HR_	2.6549	1	2	822.867	2.78			0.99						2.78	0.99
Q75M08		Yes			210	Protein disulfide isomerase-like 2-1	42.68	_QDEGVVIANLDADK(ac)HTALAEK_	0.73707	1	3	760.389					2.3	2.08					2.19
Q75M08		Yes			217	Protein disulfide isomerase-like 2-1	77.027	_HTALAEK(ac)YGVSGFPTLK_	0.36798	1	3	621					1.18	1.15					1.165
Q10D68		Yes			183	Serine hydroxymethyltransferase	60.939	_IMALDLPHGGHLSHGYQTDTK(ac)K_	0.76395	1	3	821.081
Q10D68		Yes			388	Serine hydroxymethyltransferase	54.834	_GYELVSGGTDNHLVLVNLK(ac)SK_	0.62295	1	3	762.409
Q53JF7		Yes	LOC_Os11g06720		5	ABA/WDS induced protein, expressed	82.515	_(ac)AEEK(ac)HHHHLFHHK_	-0.36582	1	3	590.957	1.34	1.86	1.72	2.67	3.3	3.2	2.52	1.63	2.75	1.64	3.05667	2.3
Q7XTK1		Yes			232	Elongation factor	92.856	_MYASK(ac)FGVDESK_	3.1582	1	2	702.329				0.88	1.09	0.93	1.96	1.53	3.09		0.966667	2.19333
Q6H4L2		Yes	LOC_Os02g32030		232	Elongation factor 2	86.772	_M(ox)YASK(ac)FGVDEFK_	-3.8915	1	2	740.345	0.2			1.32	0.83	1.17	2.4	2.55	2.5	0.2	1.10667	2.48333
Q6H4L2		Yes	LOC_Os02g32030		255	Elongation factor 2	55.724	_LWGENFFDPATK(ac)K_	-1.2602	1	2	797.899							1					1
Q6H4L2		Yes	LOC_Os02g32030		291	Elongation factor 2	125.53	_QIINTCM(ox)NDQK(ac)DK_	1.4013	1	2	833.382	0.38	0.35		1.09	1.08	0.81	1.38	1.25	1.5	0.365	0.993333	1.37667
Q6H4L2		Yes	LOC_Os02g32030		408	Elongation factor 2	103.74	_VATGMK(ac)VR_	2.2628	1	2	452.258		0.32		1.77	1.38	1.41	1.69	1.35		0.32	1.52	1.52
Q6H4L2		Yes	LOC_Os02g32030		427	Elongation factor 2	123.35	_DLYVK(ac)SVQR_	0.40916	1	2	575.317	0.16	0.29	0.23	1.17	1.19	0.9	1.39	1.36	2.02	0.226667	1.08667	1.59
Q6H4L2		Yes	LOC_Os02g32030		438	Elongation factor 2	60.436	_TVIWMGK(ac)K_	1.3367	1	2	502.784	0.14	0.14	0.16	0.77	0.74	0.89	1.38	1.12	1.58	0.146667	0.8	1.36
Q6H4L2		Yes	LOC_Os02g32030		571	Elongation factor 2	108.15	_ETVLEK(ac)SCR_	-4.4257	1	2	582.29	0.32		0.32	1.31	1.11	1.04	0.94	1.46	1.38	0.32	1.15333	1.26
Q6H4L2		Yes	LOC_Os02g32030		618	Elongation factor 2	100.22	_SK(ac)ILSEEFGWDK_	2.624	1	2	740.87			0.33	1.05	1.07	0.98	1.64	1.48	1.92	0.33	1.03333	1.68
Q6H4L2		Yes	LOC_Os02g32030		722	Elongation factor 2	121.02	_VIYASQLTAK(ac)PR_	0.94556	1	2	694.898			0.47	0.98	0.63	0.76	1.81	1.41	1.95	0.47	0.79	1.72333
Q69QR6		Yes	LOC_Os09g30340		84	Os09g0481200 protein	98.062	_QVPEQNGK(ac)THFDAGDER_	-0.7006	1	3	657.305	4.86	7.71	7.47					0.39	0.57	6.68		0.48
Q84SZ4		Yes			165	Expressed protein	98.997	_QYAEK(ac)FR_	0.86625	1	2	492.251	0.47	0.69	0.65	0.76	0.67	0.56	0.56	0.42	0.76	0.603333	0.663333	0.58
Q0DXS9		Yes			255	Glutamine synthetase	136.68	_PIPGDWNGAGAHTNYSTK(ac)SMR_	1.8258	1	3	768.027				0.76	1.02	0.66	0.81	0.74			0.813333	0.775
Q0DXS9		Yes			272	Glutamine synthetase	62.88	_SAIEK(ac)LK_	-2.0325	1	2	415.753	1									1
Q5JLP6		Yes			210	Os01g0939700 protein	77.776	_SDWK(ac)EYDATCLIK_	-1.2935	1	2	835.89		1.17429					1.08286	0.742857		1.17429		0.912857
Q5JLP6		Yes			219	Os01g0939700 protein	74.841	_EYDATCLIK(ac)K_	1.8952	1	2	641.821					1.19	1.21			1.15		1.2	1.15
Q2QM55		Yes	LOC_Os12g42230		247	Pyruvate dehydrogenase E1 component subunit beta-3, chloroplastic	97.49	_SENPVVLFEHVLLYNLK(ac)EK_	1.6163	1	3	771.754	2.51	2.18	2.58	1.24	0.97	1.43	1.6	1.79	1.34	2.42333	1.21333	1.57667
Q7XC37		Yes	LOC_Os10g41410		49	Nucleoside diphosphate kinase	155.06	_SFAEK(ac)HYADLSSK_	1.126	1	2	762.87	0.14		0.04	0.83	0.83	0.26	0.72	0.85	0.64	0.09	0.64	0.736667
P0C522		Yes			481	ATP synthase subunit alpha, mitochondrial	113.47	_AILSTINPELLK(ac)SFNEK_	-2.3644	1	3	653.698
P0C522		Yes			486	ATP synthase subunit alpha, mitochondrial	102.73	_SFNEK(ac)GGLTNER_	-2.5736	1	2	697.339
Q69RJ0		Yes	LOC_Os07g46460		1295	Ferredoxin-dependent glutamate synthase, chloroplastic	72.875	_TDILK(ac)AK_	-0.56055	1	2	415.753	4.37	3.73	3.79	0.59	0.55	0.37	0.27	0.34	0.36	3.96333	0.503333	0.323333
Q69RJ0		Yes	LOC_Os07g46460		1310	Ferredoxin-dependent glutamate synthase, chloroplastic	63.436	_TQHIDLK(ac)YLLSSAGLPK_	1.9435	1	3	642.695	6.4	5.09	8.09							6.52667
Q5W730		Yes	Os05g0333500		152	Os05g0333500 protein	78.324	_SIYDK(ac)YGEAGLK_	0.71118	1	2	693.351	2.07	2.64	2.54	0.89	1.06	0.77	1.56	1.15	1.27	2.41667	0.906667	1.32667
Q7F280		Yes	LOC_Os01g46610		128	Isocitrate dehydrogenase [NADP]	95.417	_LVPGWTK(ac)PICIGR_	0.84325	1	2	769.929		1.23429	1.20429	1.17	1.00286	1.02429	1.09714	0.934286	0.728571	1.21929	1.06571	0.92
Q7F280		Yes	LOC_Os01g46610		203	Isocitrate dehydrogenase [NADP]	69.92	_AFAEASM(ox)TTAYEK(ac)K_	0.80068	1	2	803.377
Q7F280		Yes	LOC_Os01g46610		238	Isocitrate dehydrogenase [NADP]	91.812	_SK(ac)FEAAGIWYEHR_	-1.0894	1	2	818.399	0.25	0.47	0.22	1.85	1.65	1.69	1.32	1.33	1.76	0.313333	1.73	1.47
Q7XUW6		Yes			143	OSJNBa0027P08.10 protein	90.453	_GMSCTWDVAEAVDK(ac)HYK_	-0.87374	1	2	1019.95	5.12	4.9	1.67	0.27	1.13	0.94	0.69	0.62	0.71	3.89667	0.78	0.673333
Q5NAY1		Yes			128	Expressed protein	138.28	_SK(ac)GATTPANGQGK(ac)PK_	0.27659	1	2	763.402	0.28	0.4	0.31	0.43	0.45	0.46	0.41	0.41	0.38	0.33	0.446667	0.4
Q5NAY1		Yes			139	Expressed protein	138.28	_SK(ac)GATTPANGQGK(ac)PK_	0.27659	1	2	763.402	0.28	0.4	0.31	0.43	0.45	0.46	0.41	0.41	0.38	0.33	0.446667	0.4
Q69V57		Yes			7	Fructose-bisphosphate aldolase	74.133	_(ac)SAFVGK(ac)YADELIK_	-0.63117	1	2	762.901	2.25	3.83	3.1		0.37				0.46	3.06	0.37	0.46
Q69V57		Yes			14	Fructose-bisphosphate aldolase	84.507	_YADELIK(ac)TAK_	0.24728	1	2	597.324	5.55	8.22	7.23							7
Q69V57		Yes			17	Fructose-bisphosphate aldolase	76.682	_TAK(ac)YIATPGK_	0.21097	1	2	546.308	4.88	6.22	6.3							5.8
Q69V57		Yes			211	Fructose-bisphosphate aldolase	119.25	_VLAAVYK(ac)SLNDHK_	-3.0307	1	2	750.414	6.3	5.17	7.91							6.46
Q69V57		Yes			307	Fructose-bisphosphate aldolase	70.056	_ALQQSTIK(ac)K_	1.3053	1	2	529.814
Q8GTK8		Yes	LOC_Os07g11110		113	Os07g0212200 protein	47.371	_DLLAAGHAVTVLTVGDEGSDK(ac)M(ox)K_	1.4812	1	3	795.737	5.22	4.6	11.19							7.00333
Q8GTK8		Yes	LOC_Os07g11110		330	Os07g0212200 protein	66.017	_MCAAAAGAQPEILHYDPAAVGVDAK(ac)K_	0.47198	1	3	899.444	7.14	8.09	5.77							7
Q8GTK8		Yes	LOC_Os07g11110		364	Os07g0212200 protein	66.004	_SSTNLPEDLK(ac)ER_	2.222	1	2	715.86	3.86	5.79	3.85	0.81	0.66		0.84	0.86	1.48	4.5	0.735	1.06
Q7XKB5		Yes	LOC_Os04g58110		234	Pyruvate kinase	164.96	_QLLGQHAK(ac)R_	-0.61094	1	2	546.817	0.38	0.31	0.12	0.68	0.81	0.73	1.13	0.57	1.26	0.27	0.74	0.986667
Q7XKB5		Yes	LOC_Os04g58110		414	Pyruvate kinase	71.342	_LVAK(ac)YRPR_	2.3938	1	2	522.819				0.5	0.79	0.54			0.94		0.61	0.94
Q0J0Z5		Yes			508	Os09g0474300 protein	83.182	_LGCIEDTGNHK(ac)R_	1.7411	1	3	481.233	0.71	0.59	1.33	1.05	1.63	1.66	0.92	0.97	1.57	0.876667	1.44667	1.15333
Q5Z7F8		Yes			219	Putative Acid phosphatase 1	98.048	_TAVQYK(ac)SER_	1.5472	1	2	562.291	0.995238									0.995238
Q7XPN4		Yes			229	OSJNBa0060D06.10 protein	79.089	_TCADK(ac)YAEESAK_	1.4236	1	2	707.811	0.54			1.78	1.24	1.1	0.84	0.68	0.99	0.54	1.37333	0.836667
Q10I42		Yes			160	HAD-superfamily hydrolase, subfamily IA, variant 3 containing protein, expressed	128.12	_EFIASLHK(ac)R_	1.282	1	2	571.819	6.72	7.27	7.01							7
Q5TKJ2		Yes	LOC_Os05g35460		261	Os05g0429400 protein	110.38	_TDTVLLK(ac)FLR_	0.75397	1	2	624.372
Q5TKJ2		Yes	LOC_Os05g35460		341	Os05g0429400 protein	111.95	_AFGDEEK(ac)R_	-1.7307	1	2	497.235
Q5TKJ2		Yes	LOC_Os05g35460		386	Os05g0429400 protein	60.064	_NSPPMLGK(ac)HR_	0.81053	1	3	393.541				0.63	0.6	0.77	0.98	0.92	1.34		0.666667	1.08
Q7F2G3		Yes			86	Carbonic anhydrase	97.565	_FK(ac)TEFYDK_	1.3432	1	2	560.271	5.5	7.89	6.8	0.05				0.07		6.73	0.05	0.07
Q7F2G3		Yes			146	Carbonic anhydrase	62.088	_NIANMVPAYCK(ac)IK_	-1.9489	1	2	782.405	6.27	10.52	4.21							7
Q7F2G3		Yes			186	Carbonic anhydrase	84.66	_ALLSLK(ac)DGAPDSFHFVEDWVR_	2.4998	1	3	815.413
Q9SLY8		Yes	LOC_Os07g14270		130	Calreticulin	63.624	_LLGGDVDQK(ac)K_	0.20085	1	2	557.809	0.17			2.29	1.7	1.69	1.62	1.46	2.1	0.17	1.89333	1.72667
Q9SLY8		Yes	LOC_Os07g14270		160	Calreticulin	128.81	_VHTIFTK(ac)NDK_	0.71854	1	2	622.835				0.97	0.87		0.99	1.01			0.92	1
Q9SLY8		Yes	LOC_Os07g14270		299	Calreticulin	76.064	_NPNYQGK(ac)WK_	-4.2556	1	2	588.793	1.07			1.05	1.07	1.14	1.14	1.4	1.98	1.07	1.08667	1.50667
Q9SLY8		Yes	LOC_Os07g14270		360	Calreticulin	128.01	_TFAEETWGK(ac)HK_	-0.60285	1	2	688.336		0.11		1.42	1.02	1.19	1.38	1.01	1.25	0.11	1.21	1.21333
Q9SLY8		Yes	LOC_Os07g14270		374	Calreticulin	88.495	_AAFDEAEK(ac)K_	-0.29246	1	2	525.759				2.02	1.65	1.47	2.68	2.27	2.78		1.71333	2.57667
Q9SLY8		Yes	LOC_Os07g14270		420	Calreticulin	58.427	_ADSDAEDGKDSDDEK(ac)HDEL_	0.020836	0.998744	3	711.617				1.33	1.88	1.2	1.36	1.3	1.63		1.47	1.43
Q69K00		Yes			160	Os09g0535000 protein	101.3	_HVIGEDDQFIGK(ac)K_	-0.85765	1	2	764.394	3.51	4.98	6.07							4.85333
Q69K00		Yes			194	Triosephosphate isomerase	57.532	_TFDVCFK(ac)QMK_	2.294	1	2	673.318	1.38667									1.38667
Q7XUY5		Yes	LOC_Os04g39150		38	OSJNBb0048E02.12 protein	79.837	_IFPEQYK(ac)SIETVEGDGK_	2.83	1	2	991.491				2.7	1.64	1.62	2.87	2.49	3.85		1.98667	3.07
Q7XUY5		Yes	LOC_Os04g39150		69	OSJNBb0048E02.12 protein	81.904	_YTEGVPMVTFAK(ac)EK_	-0.77483	1	2	821.413			0.44	2.38	1.82		3.13	2.63	3.8	0.44	2.1	3.18667
Q7XUY5		Yes	LOC_Os04g39150		79	OSJNBb0048E02.12 protein	158.42	_EKVEVADDEK(ac)K_	0.87716	1	2	666.338				1.8	2.31	1.65	3.88	2.45	3.82		1.92	3.38333
Q7XUY5		Yes	LOC_Os04g39150		96	OSJNBb0048E02.12 protein	114.58	_VVSYSVVDGELVSFYK(ac)NFR_	0.014769	1	3	750.72	0.48			2.54	2.62	4.02		5.23	3.56	0.48	3.06	4.395
Q7XUY5		Yes	LOC_Os04g39150		156	OSJNBb0048E02.12 protein	68.536	_TFHDLDDYLLK(ac)N_	-0.4222	1	2	768.372							0.955714	1.23429	0.81			1
Q8L4L4		Yes	Os01g0896700		18	60S ribosomal protein L5-2	138.85	_THAYFK(ac)R_	-0.5718	1	2	482.754	0.51	0.78	0.74	1.67	1.06	0.9	1.49	0.98	1.17	0.676667	1.21	1.21333
Q8L4L4		Yes	Os01g0896700		52	60S ribosomal protein L5-2	134.66	_YNTPK(ac)YR_	-1.5108	1	2	492.251	0.25	0.23		1.61	0.83	1.13	1.69	1.2	1.7	0.24	1.19	1.53
Q8L4L4		Yes	Os01g0896700		178	60S ribosomal protein L5-2	127.87	_GALDGGLDIPHSDK(ac)R_	-0.3376	1	2	796.905				0.99	0.97	0.84	2.19	1.45	2.92		0.933333	2.18667
Q8L4L4		Yes	Os01g0896700		188	60S ribosomal protein L5-2	140.24	_DEK(ac)QLDSDIHR_	0.20007	1	2	699.336	0.778571	0.178571	0.357143	0.785714	0.321429	0.657143	0.278571	0.192857	0.3	0.438095	0.588095	0.257143
Q8L4L4		Yes	Os01g0896700		228	60S ribosomal protein L5-2	85.522	_FQAHFSEYLK(ac)K_	1.847	1	2	720.37				0.52	0.86	0.99	1.91	0.98	2.02		0.79	1.63667
Q8L4L4		Yes	Os01g0896700		241	60S ribosomal protein L5-2	92.856	_GIDADGMESLYK(ac)K_	-0.96985	1	2	734.853							4.35	0.72				2.535
Q851S8		Yes			435	Adenylosuccinate synthetase 2, chloroplastic	61.477	_VK(ac)YEVLPGWEDDISSVR_	4.9281	1	2	1017.51
B7EHG8		Yes			58	Os10g0578050 protein	99.139	_TLSLPK(ac)K_	0.078963	1	2	414.763	1.36	1.21	0.98	0.9	1.15		1.15	1.09		1.18333	1.025	1.12
Q93X08		Yes	LOC_Os09g38030		150	Os09g0553200 protein	118.37	_IVEK(ac)YSNSNIEIHTFNQSQYPR_	0.37986	1	3	903.78			0.66	1.33	0.99			1.38		0.66	1.16	1.38
Q93X08		Yes	LOC_Os09g38030		251	Os09g0553200 protein	83.059	_ILNHLIHNQNEYCMEVTPK(ac)TLADVK_	-0.31972	1	3	1008.18				1.72							1.72
Q93X08		Yes	LOC_Os09g38030		285	Os09g0553200 protein	46.818	_VQLLEIAQVPDEHVNEFK(ac)SIEK_	-2.48	1	3	869.794
Q93X08		Yes	LOC_Os09g38030		402	Os09g0553200 protein	119.46	_TNPSNPSIELGPEFK(ac)K_	-2.2899	1	2	900.462	0.45	0.45	0.63	0.76	0.82	0.74	1.29	1.11	1.57	0.51	0.773333	1.32333
Q7XRT0		Yes	LOC_Os04g16680		282	OSJNBa0042F21.13 protein	60.064	_LINYYVK(ac)EK_	1.7613	1	2	606.337	4.1	6.13	5.38	0.25	0.34	0.36	0.29	0.29	0.36	5.20333	0.316667	0.313333
Q7XRT0		Yes	LOC_Os04g16680		303	OSJNBa0042F21.13 protein	55.437	_YTGGM(ox)VPDVNQIIVK(ac)EK_	4.437	1	2	975.006	6.84	8.27	5.89							7
Q7XRT0		Yes	LOC_Os04g16680		317	OSJNBa0042F21.13 protein	102.5	_GIFTNVTSPTAK(ac)AK_	0.74755	1	2	738.906	6.72	6.28	4.38	0.42	0.37	0.34	0.34	0.28	0.26	5.79333	0.376667	0.293333
Q7XRT0		Yes	LOC_Os04g16680		366	OSJNBa0042F21.13 protein	92.939	_TQVAYGSK(ac)NEIIR_	2.8831	1	2	760.907	6.06	7.4	7.54							7
Q9LDC9		Yes	LOC_Os01g16030		36	Os01g0265100 protein	71.501	_TTILYK(ac)LK_	-1.7508	1	2	511.318	0.26	0.34	0.35	1.25	1.27	1.28	0.92	1.47	1.61	0.316667	1.26667	1.33333
Q9ZP20		Yes			168	Thioredoxin M5, chloroplastic	71.085	_TTLATIIDK(ac)YVSS_	1.0795	1	2	727.393	7.31	5.8	7.89							7
Q10MD1		Yes	LOC_Os03g19930		169	Adenylosuccinate lyase, putative, expressed	168.93	_TTNHDVK(ac)AVEYFLK_	-1.551	1	2	853.941		0.914762	0.858095	0.744762	0.32381	1.12524	0.49381	0.720476	0.623333	0.886429	0.73127	0.61254
Q10MD1		Yes	LOC_Os03g19930		176	Adenylosuccinate lyase	74.464	_AVEYFLK(ac)QK_	1.6096	1	2	584.324				1	1.14	0.82	0.91	0.83	1.09		0.986667	0.943333
Q10MD1		Yes	LOC_Os03g19930		441	Adenylosuccinate lyase	122.7	_GINK(ac)VQVNESR_	-1.8328	1	2	643.347	0.37	0.41	0.44	0.89	0.84	0.71	0.61	0.7	0.86	0.406667	0.813333	0.723333
Q9LI00		Yes	LOC_Os06g02144		38	6-phosphogluconate dehydrogenase, decarboxylating 1	155.97	_TTSK(ac)VDETVQR_	0.956	1	2	653.336	0.58	0.56	0.54	1.01	0.53	0.51	1.1	0.96	1.3	0.56	0.683333	1.12
Q9LI00		Yes	LOC_Os06g02144		297	6-phosphogluconate dehydrogenase, decarboxylating 1	75.509	_FLSGLK(ac)DER_	-0.96225	1	2	553.796
Q9LI00		Yes	LOC_Os06g02144		346	6-phosphogluconate dehydrogenase, decarboxylating 1	92.856	_ICSYAQGMNIIK(ac)AK_	-0.6366	1	2	819.921					2.85	2.85			2.15		2.85	2.15
Q53M52		Yes			60	Tubulin alpha-2 chain	92.01	_TVGGGDDAFNTFFSETGAGK(ac)HVPR_	-0.3564	1	3	837.063				1.4	1.34	0.8	1.46		1.2		1.18	1.33
Q53M52		Yes			163	Tubulin alpha-2 chain	57.859	_LSVDYGK(ac)K_	0.65843	1	2	476.261							4.02					4.02
Q53M52		Yes			336	Tubulin alpha-2 chain	54.09	_DVNAAVATIK(ac)TK_	0.030209	1	2	636.862				1.47		0.67	1.69	0.92	1.45		1.07	1.35333
Q53M52		Yes			401	Tubulin alpha-2 chain	74.464	_FDLMYSK(ac)R_	-3.6126	1	2	551.274				2.02			2.28	1.12			2.02	1.7
Q10HD0		Yes	LOC_Os03g39610		40	Chlorophyll a-b binding protein, chloroplastic	55.688	_TVK(ac)SAPQSIWYGPDRPK_	1.8177	1	3	658.014	7.09	4.99	6.55	0.68			0.73		0.96	6.21	0.68	0.845
Q7EYM8		Yes	LOC_Os08g29170		127	Os08g0379400 protein	111.79	_VAAAALNPVDAK(ac)R_	-1.3807	1	2	669.38	6.23	5.72	6.99		0.16	0.12			0.11	6.31333	0.14	0.11
Q6ZFI6		Yes			53	Os08g0502700 protein	97.734	_TLLEDVK(ac)QIFK_	0.54432	1	2	688.395	5.35	8.16	7.49							7
Q6ZFI6		Yes			277	Os08g0502700 protein	165.34	_TALDLIFEEGLENVIK(ac)R_	-0.82674	1	3	668.033	9.8	4.51	6.69							7
Q7XVM2		Yes			149	OSJNBa0072K14.5 protein	63.979	_VAIISK(ac)SAAPAETHVAPSEDSTPK_	0.75013	1	3	816.759
Q7XVM2		Yes			183	OSJNBa0072K14.5 protein	97.798	_LEEK(ac)SPK_	0.92572	1	2	436.74							0.35	0.4	0.32			0.356667
Q7XVM2		Yes			208	OSJNBa0072K14.5 protein	93.348	_TSPTEPQLPPK(ac)ER_	-2.1389	1	2	761.399				0.29					0.4		0.29	0.4
Q7XVM2		Yes			256	OSJNBa0072K14.5 protein	59.418	_SDYK(ac)DEFVTK_	0.29177	1	2	637.301				0.35	0.38	0.28	0.44	0.19	0.51		0.336667	0.38
Q7XVM2		Yes			262	OSJNBa0072K14.5 protein	96.247	_SDYKDEFVTK(ac)HGVK_	-0.22016	1	2	847.923				0.95	0.99	1.1	0.85	1.23	0.62		1.01333	0.9
Q5JK10		Yes			304	Os01g0926300 protein	107.69	_LANQLYQK(ac)K_	-0.05874	1	2	574.327				1.38	0.82	0.8	0.86	0.88	1.2		1	0.98
Q5JK10		Yes			409	Os01g0926300 protein	61.11	_QLELEGVDSFK(ac)K_	-3.4134	1	2	717.877
Q0D840		Yes			23	Thioredoxin H1	73.435	_DEFDAQMTK(ac)AK_	-1.459	1	2	663.306	0.495714									0.495714
Q0D840		Yes			55	Thioredoxin H1	61.11	_FIAPVFAEYAK(ac)K_	-0.69957	1	2	713.392						0.117143					0.117143
Q60E66		Yes			423	Os05g0387200 protein	78.505	_VEAEEHYYNAK(ac)HTK_	-1.2994	1	3	587.613	2.33	3.1	1.19	0.67	0.81	0.92				2.20667	0.8
Q69UI8		Yes			48	Os08g0116500 protein	92.528	_VEAYWPGLFAK(ac)LLEHR_	-0.55757	1	3	657.688			0.270476							0.270476
Q2R1J8		Yes			12	40S ribosomal protein S9, putative, expressed	56.721	_NYGK(ac)TFK_	3.1349	1	2	450.235
Q2R1J8		Yes			23	40S ribosomal protein S9, putative, expressed	133.98	_RPYEK(ac)ER_	1.9784	1	2	510.267
Q7F4F8		Yes			227	Mitochondrial outer membrane protein porin 3	123.19	_NESTLIFGSQHSLDPHTTVK(ac)AR_	1.1532	1	3	827.422
Q7XPY2		Yes			312	Plasma membrane ATPase	141.88	_LSQQGAITK(ac)R_	0.0045225	1	2	572.328	0.68	0.61	0.38	0.71	0.62	0.96	1.5	2.15	0.75	0.556667	0.763333	1.46667
Q7XPY2		Yes			355	Plasma membrane ATPase	63.181	_GVDK(ac)DHVLLLAAR_	2.6111	1	3	483.612
Q7XPY2		Yes			405	Plasma membrane ATPase	56.956	_EVHFLPFNPVDK(ac)R_	-1.0142	1	3	547.291
Q7XPY2		Yes			449	Plasma membrane ATPase	90.614	_VHAVIDK(ac)YAER_	0.53984	1	2	671.859	0.74	1.39	0.63	1.36	0.67	0.89	0.99	0.75	1.75	0.92	0.973333	1.16333
Q7XPY2		Yes			468	Plasma membrane ATPase	83.998	_QEVPEK(ac)SK_	0.55641	1	2	493.761
Q7XPY2		Yes			569	Plasma membrane ATPase	51.495	_ADGFAGVFPEHK(ac)YEIVK_	0.90246	1	2	974.994
Q7XPY2		Yes			597	Plasma membrane ATPase	40.493	_HIVGMTGDGVNDAPALK(ac)K_	1.8643	1	3	622.324
Q7XPY2		Yes			913	Plasma membrane ATPase	77.867	_ELSEIAEQAK(ac)R_	-0.078141	1	2	658.346	2.9	1.88	2.54	0.99	1.88	0.71			2.96	2.44	1.19333	2.96
Q7XPY2		Yes			936	Plasma membrane ATPase	122.98	_GHVESVVK(ac)LK_	1.2771	1	2	569.335	1.09	0.9	0.99	0.8	1.2	0.33	0.6		0.85	0.993333	0.776667	0.725
Q84ZL6		Yes			181	Os08g0154300 protein	71.685	_VHELLK(ac)LYSDHDVLSER_	2.7982	1	3	699.032						1.53					1.53
Q7XK23		Yes			154	OSJNBa0044K18.22 protein	78.401	_IAK(ac)YAFEYAYLNNR_	2.4479	1	2	889.449	3.85	5.94	4.58							4.79
Q7XK23		Yes			315	OSJNBa0044K18.22 protein	117.4	_VIAEGK(ac)YR_	-0.60717	1	2	489.274	0.07	0.08		0.18	0.13	0.11	0.11	0.09	0.1	0.075	0.14	0.1
Q53NM9		Yes	LOC_Os11g47760		74	DnaK-type molecular chaperone hsp70-rice	65.467	_NQVAMNPINTVFDAK(ac)R_	0.35709	1	3	620.653							2.77					2.77
Q53NM9		Yes	LOC_Os11g47760		252	DnaK-type molecular chaperone hsp70-rice	172.61	_MVNHFVQEFK(ac)R_	-4.3296	1	2	738.874	0.22	0.38	0.29	1.33	1.01	0.85	1.42	0.93	1.79	0.296667	1.06333	1.38
Q53NM9		Yes	LOC_Os11g47760		429	DnaK-type molecular chaperone hsp70-rice	72.928	_NTTIPTK(ac)K_	0.8658	1	2	472.774	0.51	0.73	0.54	1.49	1.44	1.48	1.1	0.93	1.04	0.593333	1.47	1.02333
Q53NM9		Yes	LOC_Os11g47760		530	DnaK-type molecular chaperone hsp70-rice	108.43	_M(ox)VQEAEK(ac)YK_	0.89977	1	2	592.287	0.38	0.27	0.27	1.24	1.35	0.95	1.11	1.02	1.47	0.306667	1.18	1.2
Q53NM9		Yes	LOC_Os11g47760		532	DnaK-type molecular chaperone hsp70-rice	76.228	_YK(ac)SEDEEHK_	0.29644	1	2	603.767
Q0IXR7		Yes	LOC_Os10g27174		29	Os03g0167100 protein	88.495	_VK(ac)FLDDQNR_	-0.61184	1	2	588.804	1.36	1.09	1.07	0.37	0.63	0.34				1.17333	0.446667
Q75I93		Yes			168	Beta-glucosidase 7	60.045	_K(ac)YGGWLNAK_	-0.75876	1	2	539.788				2.16	2.17	2.25	1.82	1.11			2.19333	1.465
Q75I93		Yes			197	Beta-glucosidase 7	84.821	_VK(ac)HWFTFNEPR_	-2.8364	1	3	501.589
Q75I93		Yes			221	Beta-glucosidase 7	143.93	_IVALLGYDQGTNPPK(ac)R_	1.8521	1	2	892.489				0.95	0.85	1.09	1.02	0.87			0.963333	0.945
Q75I93		Yes			446	Beta-glucosidase 7	60.91	_SYLTQLK(ac)K_	-2.2887	1	2	511.798					1.38			1.4			1.38	1.4
Q6Z8F4		Yes			208	Phosphoribulokinase	114.02	_FAWK(ac)IQR_	-0.15942	1	2	495.78
Q6Z8F4		Yes			224	Phosphoribulokinase	88.075	_GHSLESIK(ac)ASIEAR_	0.58019	1	2	770.41
Q75IQ4		Yes	LOC_Os03g63860		134	Outer envelope pore protein 24, chloroplastic	55.04	_VK(ac)YSYAHGQDR_	-1.8499	1	3	455.89	1.46	2.54	2.3	1.23	0.76	0.93	0.65	0.51	0.77	2.1	0.973333	0.643333
Q10MW3		Yes	LOC_Os03g18220		262	Pyruvate decarboxylase 2	75.739	_AVKPVLVGGPK(ac)LR_	0.95026	1	2	688.443	0.14	0.09		0.52	0.89	0.66	0.84	0.81	0.8	0.115	0.69	0.816667
Q10MW3		Yes	LOC_Os03g18220		377	Pyruvate decarboxylase 2	104.2	_EFLSELAK(ac)R_	-0.7005	1	2	567.811	0.19	0.14		0.76	0.65	0.55		0.94	1.91	0.165	0.653333	1.425
Q10MW3		Yes	LOC_Os03g18220		381	Pyruvate decarboxylase 2	85.672	_VNK(ac)NTTAYENYK_	1.5515	1	2	743.862
Q10MW3		Yes	LOC_Os03g18220		390	Pyruvate decarboxylase 2	71.03	_NTTAYENYK(ac)R_	-2.6123	1	2	651.31
Q10MW3		Yes	LOC_Os03g18220		415	Pyruvate decarboxylase 2	74.424	_VNVLFK(ac)HVQK_	-1.0292	1	2	627.372	0.73			0.7	0.71	0.71	0.91	0.94	0.89	0.73	0.706667	0.913333
Q5VNW1		Yes			289	Putative transketolase 1	75.109	_FAEYEK(ac)K_	-0.49762	1	2	478.74	4.48	3.76	3.71	0.89	0.74	0.53	0.54			3.98333	0.72	0.54
Q5VNW1		Yes			290	Putative transketolase 1	70.942	_K(ac)YPEDAATLK_	-0.62157	1	2	589.309	3.25	5	4.88	1.07		0.81			0.78	4.37667	0.94	0.78
Q6ZBZ2		Yes			203	Germin-like protein 8-14	93.345	_VTFLDDAQVK(ac)K_	-3.0184	1	2	653.356	6.52	6.84	7.64							7
Q7X8A1		Yes			234	OSJNBa0036B21.24 protein	67.207	_ILDQK(ac)FGIIK_	-1.8641	1	2	608.869
Q7X8A1		Yes			291	OSJNBa0036B21.24 protein	78.342	_AVALVLPNLK(ac)GK_	-1.1396	1	2	632.903
Q0JJ25		Yes			73	Glutathione S-transferase 2	77.282	_AICK(ac)YVCR_	0.7923	1	2	556.273	0.48			1.27	0.62	0.88	1.03	0.76	1.49	0.48	0.923333	1.09333
Q0JJ25		Yes			139	Glutathione S-transferase 2	100.88	_VVEENLEK(ac)LK_	-0.076896	1	2	621.851	0.5	0.83	0.63	1.13	1.12	0.74	0.9	0.88	1.29	0.653333	0.996667	1.02333
Q6ZH98		Yes	LOC_Os02g02890		44	Peptidyl-prolyl cis-trans isomerase	104.43	_ALCTGEK(ac)GVGK_	-0.44977	1	2	581.3	3.14571									3.14571
Q6ZH98		Yes	LOC_Os02g02890		56	Peptidyl-prolyl cis-trans isomerase	62.466	_PLHYK(ac)GSTFHR_	-0.33482	1	2	692.86
Q6ZH98		Yes	LOC_Os02g02890		96	Peptidyl-prolyl cis-trans isomerase	99.815	_FADEVFK(ac)FK_	1.9758	1	2	586.803	0.35	0.4	0.31	1.34	0.99	1.07	0.84	0.79	0.76	0.353333	1.13333	0.796667
Q75LJ7		Yes			58	Os03g0836200 protein	49.081	_GFGFVTFDEK(ac)K_	1.7909	1	2	658.83
Q6YY64		Yes			12	60S ribosomal protein L6	127.84	_LSQGIK(ac)R_	-1.4076	1	2	422.256
Q6YY64		Yes			29	60S ribosomal protein L6	63.565	_GLWAIK(ac)AK_	-2.1569	1	2	464.784				1.39	0.67	0.71	1.27	1.32	1.89		0.923333	1.49333
Q6YY64		Yes			145	60S ribosomal protein L6	82.279	_FDDK(ac)YFAR_	1.3599	1	2	552.261		0.18		1.19	0.89	0.97	1.28	1.38	1.49	0.18	1.01667	1.38333
Q6YU90		Yes			22	Os02g0101500 protein	80.014	_VVSTK(ac)SMPGTR_	0.23326	1	2	602.821	6.12	8.41	2.93							5.82
Q53LQ0		Yes	LOC_Os11g09280		88	Protein disulfide isomerase-like 1-1	137.61	_AAQELSK(ac)HDPPIVLAK_	2.1822	1	3	586.996		0.15	0.18	0.98	0.94	0.94	1.23	1.37	1.12	0.165	0.953333	1.24
Q53LQ0		Yes	LOC_Os11g09280		111	Protein disulfide isomerase-like 1-1	56.121	_NKPLATK(ac)YEIQGFPTLK_	2.353	0.951348	3	664.038				1	1.44	1.02	1.41	1.68	2.08		1.15333	1.72333
Q53LQ0		Yes	LOC_Os11g09280		147	Protein disulfide isomerase-like 1-1	86.463	_EAEGIVEYLK(ac)K_	1.3082	1	2	660.856				0.98	0.52	0.58	1.56	1.27	1.36		0.693333	1.39667
Q53LQ0		Yes	LOC_Os11g09280		170	Protein disulfide isomerase-like 1-1	131.66	_SPEDATNLIDDK(ac)K_	-4.519	1	2	744.365	0.37				2.37	1.64	2.38	2.26	2.87	0.37	2.005	2.50333
Q53LQ0		Yes	LOC_Os11g09280		271	Protein disulfide isomerase-like 1-1	72.21	_NPDNHPYLLK(ac)FFQSSAAK_	-0.83417	1	3	707.025							1.01571	1.07857	0.905714			1
Q53LQ0		Yes	LOC_Os11g09280		306	Protein disulfide isomerase-like 1-1	71.513	_SVYYGAAEEFK(ac)DK_	2.7309	1	2	774.864				2.17		1.38	2.85	2.8			1.775	2.825
Q53LQ0		Yes	LOC_Os11g09280		400	Protein disulfide isomerase-like 1-1	136.26	_VVVADNVHDFVFK(ac)SGK_	4.6091	1	2	901.975				1.07	0.71	0.32	1.47	1.26	1.44		0.7	1.39
Q0DLC5		Yes			16	Os05g0108800 protein	184.34	_VYTLEEVAK(ac)HNSK_	-0.53774	1	3	520.607	0.37	0.37	0.47	1.14	2.09	1.12	0.82	1.84	1.18	0.403333	1.45	1.28
Q0DPW7		Yes			106	3-isopropylmalate dehydrogenase	58.123	_WDNNEK(ac)HLKPETGLLQIR_	1.4027	0.963191	3	745.062	1.26	0.7	0.75	0.63	0.7	0.49		0.56		0.903333	0.606667	0.56
Q0D5P8		Yes			200	Oxygen-evolving enhancer protein 3, chloroplastic	85.837	_SPEEAEK(ac)YYTLTK_	-0.41026	1	2	800.891
Q10S82		Yes			401	Catalase	60.828	_YDPAK(ac)HAPR_	2.6907	1	2	548.78	6.56	5.99	5.24							5.93
Q7FAH2	Yes	Yes	LOC_Os04g40950		67	Glyceraldehyde-3-phosphate dehydrogenase 2, cytosolic	79.286	_DSK(ac)TLLFGEK_	2.8699	1	2	590.316	0.33	0.39	0.23	0.75		0.64	1.11	1.15	0.94	0.316667	0.695	1.06667
Q7FAH2	Yes	Yes	LOC_Os04g40950		196	Glyceraldehyde-3-phosphate dehydrogenase 2, cytosolic	148.28	_TVDGPSSK(ac)DWR_	-0.29667	1	2	645.31	0.48	0.47		2.07	1.98	1.06			1.27	0.475	1.70333	1.27
Q7FAH2	Yes	Yes	LOC_Os04g40950		271	Glyceraldehyde-3-phosphate dehydrogenase 2, cytosolic	133.98	_AAIKEESEGK(ac)LK_	0.50432	1	2	672.872	0.29	0.2	0.6	1.02	0.69	1.39		0.79	1.06	0.363333	1.03333	0.925
A3BKF2		Yes			144	Protein LHCP TRANSLOCATION DEFECT	57.347	_YDVK(ac)DVDGR_	0.94979	1	2	554.767
Q10E23		Yes	LOC_Os03g50290		16	14-3-3 protein	109.07	_EENVYM(ox)AK(ac)LAEQAER_	-4.652	1	2	919.933		1.35143	1.00048	0.644286	0.623333	0.55	0.429524	0.30381	0.602381	1.17595	0.605873	0.445238
Q10E23		Yes	LOC_Os03g50290		36		128.06	_VAK(ac)TTDVGELTVEER_	0.93672	1	2	844.939				0.79	0.83	0.99	1.19	1.03	0.82		0.87	1.01333
Q10E23		Yes	LOC_Os03g50290		56		106.32	_NLLSVAYK(ac)NVIGAR_	-0.77061	1	2	780.449	1.6		1.09	1.16	0.72	0.89	0.95		0.82	1.345	0.923333	0.885
Q10E23		Yes	LOC_Os03g50290		89		61.657	_GNEAYVASIK(ac)EYR_	1.8008	1	2	771.383							5.98		6.22			6.1
Q10E23		Yes	LOC_Os03g50290		101	14-3-3 protein	84.753	_IETELSK(ac)ICDGILK_	-0.35553	1	2	830.945		1.06	0.94							1
Q10E23		Yes	LOC_Os03g50290		129		74.415	_VFYLK(ac)M(ox)K_	0.52805	1	2	493.773	0.2	0.25	0.41	1.46	1.15	1.09	1.1	0.89	0.85	0.286667	1.23333	0.946667
Q10E23		Yes	LOC_Os03g50290		142		92.866	_YLAEFK(ac)SGAER_	4.8259	1	2	656.83		0.74	0.43	1.75	1.4		2.68	0.99	1.13	0.585	1.575	1.6
Q7XTE8		Yes			37	14-3-3-like protein GF14-B	75.018	_VAK(ac)TVDSEELTVEER_	1.9982	1	2	873.941				1.56							1.56
Q7XTE8		Yes			90	14-3-3-like protein GF14-B	82.287	_VTLIK(ac)DYR_	-1.7726	1	2	525.303		0.439524	0.64381	0.451905	0.687143	0.550952	0.402381	0.26619	0.501429	0.541667	0.563333	0.39
Q0IR97		Yes	LOC_Os11g43900		84	21 kDa protein	70.942	_LQEQPPFDK(ac)K_	0.8413	1	2	636.335	0.43	0.43	0.46	1	1.06	0.82	1.47	1.68	1.55	0.44	0.96	1.56667
Q0IR97		Yes	LOC_Os11g43900		119	21 kDa protein	93.623	_NIEGATK(ac)YLLGK_	-0.43497	1	2	674.877	0.46	0.55	0.43	0.91	0.61	0.67	1.65	1.53	1.54	0.48	0.73	1.57333
Q0JGY1		Yes			241	60S ribosomal protein L5-1	60.157	_GIDADGMEALYK(ac)K_	-1.4324	1	2	726.856						1.72	1.9				1.72	1.9
Q0JCT1		Yes	LOC_Os03g27310		10	Histone H3.3	128.27	_K(ac)STGGK(ac)APR_	0.21653	1	2	493.275	0.7	0.63	0.79	0.94	1.11	0.7	1.37	1.34	1.5	0.706667	0.916667	1.40333
Q0JCT1		Yes	LOC_Os03g27310		15	Histone H3.3	128.27	_K(ac)STGGK(ac)APR_	0.21653	1	2	493.275	0.7	0.63	0.79	0.94	1.11	0.7	1.37	1.34	1.5	0.706667	0.916667	1.40333
Q0JCT1		Yes	LOC_Os03g27310		19	Histone H3.3	152.97	_K(ac)QLATK(ac)AAR_	-3.4859	1	2	535.819				2.12	1.49	2.17	3.18	0.02	0.01		1.92667	1.07
Q0JCT1		Yes	LOC_Os03g27310		24	Histone H3.3	152.97	_QLATK(ac)AAR_	0.35879	1	2	450.767				2.12	1.49	2.17	3.18	0.02	0.01		1.92667	1.07
Q0JCT1		Yes	LOC_Os03g27310		28	Histone H3.3	153.14	_K(ac)SAPTTGGVK(ac)K(ac)PHR_	0.69934	1	3	530.63	1.1	0.86	0.66	0.65	1	0.69	1.39	0.92	1.45	0.873333	0.78	1.25333
Q0JCT1		Yes	LOC_Os03g27310		37	Histone H3.3	141.54	_SAPTTGGVK(ac)K(ac)PHR_	2.4959	1	2	710.389	0.91	0.81	0.62	0.77	0.77	0.81	1.77	1.14	0.96	0.78	0.783333	1.29
Q0JCT1		Yes	LOC_Os03g27310		38	Histone H3.3	153.14	_SAPTTGGVK(ac)K(ac)PHR_	2.4959	1	2	710.389	1.3	0.83	0.77	0.46	1.55	0.26	0.79	1.27	2.6	0.966667	0.756667	1.55333
Q0JCT1		Yes	LOC_Os03g27310		57	Histone H3.3	87.568	_YQK(ac)STELLIR_	2.0798	1	2	646.864	1.91	1.15	1.5	1.01	0.58	0.29	0.67	0.87		1.52	0.626667	0.77
Q0JCT1		Yes	LOC_Os03g27310		80	Histone H3.3	93.345	_EIAQDFK(ac)TDLR_	2.3115	1	2	689.354						0.6		0.94			0.6	0.94
Q2RAD9		Yes	LOC_Os01g64640		28	Histone H3.2	109.72	_K(ac)SAPATGGVK(ac)K_	-0.41518	1	2	564.325	0.25	0.38	0.41	1	0.93	0.92	1.39	0.79	1.05	0.346667	0.95	1.07667
Q2RAD9		Yes	LOC_Os01g64640		37	Histone H3.2	109.72	_K(ac)SAPATGGVK(ac)K_	-0.41518	1	2	564.325	0.25	0.38	0.41	1	0.93	0.92	1.39	0.79	1.05	0.346667	0.95	1.07667
Q6ZFJ4		Yes			83	Os02g0103800 protein	72.531	_QVDGVVTNK(ac)YR_	-0.60157	1	2	660.849
Q943L0		Yes			182	Os01g0839900 protein	153.72	_TPAGSVVACK(ac)SGCEAFR_	0.10894	1	2	919.93
Q943L0		Yes			209	Os01g0839900 protein	67.334	_SSK(ac)YSEFFK_	-2.9088	1	2	582.782				0.19	0.12						0.155
Q943L0		Yes			215	Os01g0839900 protein	158.12	_YSEFFK(ac)R_	-2.9736	1	2	509.753				0.49							0.49
Q943L0		Yes			242	Os01g0839900 protein	81.297	_ELK(ac)VIFCH_	3.6435	1	2	544.284	0.05			0.12	0.13	0.14	0.08			0.05	0.13	0.08
Q6H713		Yes	LOC_Os02g07410		146	Os02g0170100 protein	87.411	_VSDSGELNSLMDDAK(ac)YSK_	-0.076866	1	2	1000.96
Q6H713		Yes	LOC_Os02g07410		149	Os02g0170100 protein	117.79	_YSK(ac)FCEEEDSK_	1.238	1	2	732.303
Q6H713		Yes	LOC_Os02g07410		157	Os02g0170100 protein	71.451	_FCEEEDSK(ac)H_	-0.65339	1	2	611.738	0.18	0.19	0.14	0.69	0.89	0.92	0.4	0.41	0.5	0.17	0.833333	0.436667
Q0DWI9		Yes			116		110.08	_LLENK(ac)TQEIVR_	1.1902	1	2	692.893		0.57		0.82	0.74	1.06	0.82	0.56	0.97	0.57	0.873333	0.783333
Q0DWI9		Yes			166		83.869	_YTAK(ac)HILIATGSR_	1.1436	1	2	736.915
A3C6G9		Yes	LOC_Os10g37180		156	Glycine cleavage system H protein, mitochondrial	167.18	_YTK(ac)HCEEEDAH_	0.43177	1	2	730.791	3.49	7.21	5.07	0.62	0.5	0.62	0.21	0.15	0.19	5.25667	0.58	0.183333
Q6Z744	Yes				227	Os02g0736400 protein	77.776	_M(ox)TPNITDITK(ac)PAR_	-2.3524	1	2	758.395
Q0DX84			LOC_Os02g52950	GeBP	146	Os02g0768700 protein	125.45	_GK(ac)YLHAAPGASAGPHER_	2.8359	1	4	440.976	0.25	0.15	0.27	0.57	1.77	1.07	0.68	0.95	1.38	0.223333	1.13667	1.00333
Q2QM89			LOC_Os12g41920	MYB_related	197	Myb-like DNA binding domain containing protein	83.204	_SSK(ac)VVLLEDIKK_	-2.3455	1	2	700.922	0.5	0.41	0.54	0.91	0.81	0.65	0.98	0.94	1	0.483333	0.79	0.973333
Q75LL6			LOC_Os03g53960	MYB_related	231	Transcriptional adapter ADA2	146.5	_SPSHIAGGANK(ac)K_	0.49817	1	2	604.823
Q75LL6			LOC_Os03g53960	MYB_related	281	Transcriptional adapter ADA2	184.22	_YSADEGPSLTELSGYNSK(ac)R_	0.078615	1	2	1058.5	0.35	0.64	1.04	1.21	0.7	0.8	1.99	1.42	1.32	0.676667	0.903333	1.57667
Q75LL6			LOC_Os03g53960	MYB_related	425	Transcriptional adapter ADA2	68.657	_EHEVNAQK(ac)AK_	-1.4864	1	2	598.307					1.47	1.51	1.31	1.18			1.49	1.245
Q75LL6			LOC_Os03g53960	MYB_related	437	Transcriptional adapter ADA2	78.708	_ESGQLLSNTK(ac)VVHK(ac)TNRPMK_	0.90382	1	3	784.422							1.09	1.62				1.355
Q75LL6			LOC_Os03g53960	MYB_related	441	Transcriptional adapter ADA2	78.708	_ESGQLLSNTK(ac)VVHK(ac)TNRPMK_	0.90382	1	3	784.422							1.09	1.62				1.355
Q75LL6			LOC_Os03g53960	MYB_related	457	Transcriptional adapter ADA2	122.7	_IESDGNLDQK(ac)K_	-0.87959	1	2	644.823	0.21	0.21	0.22	0.89	0.51	0.47	1.45	1.08	1.55	0.213333	0.623333	1.36
Q75LL6			LOC_Os03g53960	MYB_related	480	Transcriptional adapter ADA2	88.395	_TTGHAGTK(ac)HWDDWDIVGFPGAELLSTSEK_	0.71839	1	4	800.135					2.26						2.26
Q688Y5			LOC_Os05g48690	Trihelix	139	Os05g0560600 protein	94.688	_LVGPTLSASASK(ac)R_	0.97338	1	2	664.88	0.4	0.27	0.46	0.67	1.34	0.88	1.12	1.57	1.57	0.376667	0.963333	1.42
Q6Z7E6			LOC_Os02g35690	Trihelix	210	Os02g0565000 protein	108.9	_TQFLPSSGVK(ac)R_	0.60682	1	2	631.349	0.11	0.34		0.71	0.86	0.66	1.17	1.37	1.87	0.225	0.743333	1.47
A1L4T4					64	1,2-dihydroxy-3-keto-5-methylthiopentene dioxygenase 1	97.69	_LNPDNWENCENLK(ac)R_	0.99497	1	2	922.423
A3A4E0					19	Os02g0208500 protein	63.816	_LSAM(ox)EHVK(ac)K_	-0.11311	1	3	367.53
A3AGM4					7	Histone H2B.1	111.77	_AEK(ac)KPAEK(ac)KPAAGEEK_	1.1089	0.997042	2	897.983	0.88	0.49	0.73	1.56	0.46	1.28	0.85	1.48	1.64	0.7	1.1	1.32333
A3AGM4					12	Histone H2B.1	111.77	_AEK(ac)KPAEK(ac)KPAAGEEK_	-0.096011	0.958911	3	598.991	0.88	0.49	0.73	1.56	0.46	1.28	0.85	1.48	1.64	0.7	1.1	1.32333
A3AGM4					24	Histone H2B.1	78.342	_SAEK(ac)APAGK(ac)K_	-0.66675	1	2	535.796				1.10667							1.10667
A3AGM4					29	Histone H2B.1	78.342	_SAEK(ac)APAGK(ac)K_	-0.66675	1	2	535.796				1.10667							1.10667
A3C7K0					45	Os10g0573800 protein	82.398	_LQSQPTPAPGQFPK(ac)YAGAVDAVK_	0.5929	1	2	1206.63
A3C7K0					158	Os10g0573800 protein	120.06	_GPIDVAK(ac)HVVR_	-0.78574	1	3	411.575					0.15	0.06					0.105
A3C7K0					243	Os10g0573800 protein	187.85	_SVIQVDDYK(ac)KPR_	2.737	0.991476	2	745.404
A3C7K0					255	Os10g0573800 protein	81.017	_YSGSVDAFK(ac)K_	1.0137	1	2	572.288									1.34			1.34
B9F058					265	Acyl-[acyl-carrier-protein] desaturase 3, chloroplastic	137.78	_VCGTVAADEK(ac)R_	-0.31596	1	2	624.306
B9F3B6					324	Succinate-semialdehyde dehydrogenase, mitochondrial	73.248	_GSLAAK(ac)FR_	-0.79761	1	2	446.256			0.09			0.08				0.09	0.08
B9FDR3					62	Transportin-1	120.99	_GEGK(ac)SFEAR_	-4.0382	1	2	511.749	0.8				1.54			2.27	1.44	0.8	1.54	1.855
B9FDT1					42	Dolichyl-diphosphooligosaccharide--protein glycosyltransferase subunit 1B	75.109	_VISAEK(ac)R_	-0.75625	1	2	422.748							2.96					2.96
B9FK36			LOC_Os05g22940		937	Acetyl-CoA carboxylase 2	72.29	_SELEGK(ac)YEEYK_	-2.3333	1	2	708.83		0.89		2.48	1.67	1.53	3.04	1.5	2.13	0.89	1.89333	2.22333
B9FK36			LOC_Os05g22940		972	Acetyl-CoA carboxylase 2	57.288	_VIIEENLACGSEK(ac)EK_	-1.1158	1	2	880.94				2.2		3.55	2.76		7.03		2.875	4.895
B9FK36			LOC_Os05g22940		1358	Acetyl-CoA carboxylase 2	132.32	_GYNEMK(ac)YTPSR_	0.68981	1	2	694.319	0.29	0.13		0.98	0.89	0.75	1.09	1.15	1.01	0.21	0.873333	1.08333
B9FK36			LOC_Os05g22940		1578	Acetyl-CoA carboxylase 2	43.903	_LVYHPATPAAGPLHGVALNNPYQPLSVIDLK(ac)R_	-0.47857	1	4	866.727								1				1
B9FXV5					1335	Eukaryotic translation initiation factor 4G	66.351	_IMHECIK(ac)K_	-1.0215	1	2	550.783
B9G2A8					1501	Auxin transport protein BIG	98.048	_GSSCQCLK(ac)PR_	1.1783	1	2	617.787	2.01905					0.807619	0.377143	0.232381	0.495238	2.01905	0.807619	0.368254
B9G2A8					2052	Auxin transport protein BIG	72.2	_SSDSESIK(ac)QR_	2.307	1	2	589.786				1.73	1.24	1.38	1.85	1.56	1.4		1.45	1.60333
C7IZM0					106	Os03g0610650 protein (Fragment)	84.882	_LPYQQGGDK(ac)R_	2.2021	1	2	602.309				1.46							1.46
C7J0V9					105	Os04g0566500 protein (Fragment)	69.812	_ELLISFK(ac)R_	0.62905	1	2	524.313
C7J2C3			LOC_Os05g24550		93	Os05g0310500 protein (Fragment)	56.514	_HPGCEPAYPTPVCEK(ac)K_	0.47749	1	3	637.962				2.37		2.35					2.36
C7J2C3			LOC_Os05g24550		105	Os05g0310500 protein (Fragment)	99.283	_VQNQVWLEK(ac)K_	1.1189	1	2	657.364	0.18		0.18	0.71	0.74	0.61		0.47		0.18	0.686667	0.47
C7J2C3			LOC_Os05g24550		106	Os05g0310500 protein (Fragment)	93.098	_K(ac)HFSVNAYR_	-1.6269	1	2	582.301
C7J3R2					109	Os06g0197500 protein	52.862	_YAGTEVQFNDTK(ac)HLILK_	-1.7088	1	3	673.69	1.67		1.42		1.02	0.76	1.3	0.94	1.02	1.545	0.89	1.08667
C7J4C8					498	Os06g0558700 protein	101.53	_QIPSYVFPEGYK(ac)R_	2.6303	1	2	813.42				0.98	0.84	0.77	1.1	1.02	0.96		0.863333	1.02667
C7J6A9					150	Os08g0547600 protein	90.412	_QNLLASAAESSK(ac)R_	0.80646	1	2	708.876
C7J9I3					88	Os12g0420000 protein	161.99	_LVFVTNNSTK(ac)SR_	-2.5963	1	2	704.383	6.78	6.32	7.68							6.92667
C7J9W5					60	Os12g0105950 protein (Fragment)	79.652	_YDAQISVFGSNLQK(ac)K_	-1.1405	1	2	870.452				1.59		0.62	1.91	0.84	3.09		1.105	1.94667
O04138					107	Chitinase 4	64.565	_NQAPNGCAGK(ac)SFYTR_	0.29861	1	2	856.894	6.71	6.67	7.62							7
O04138					269	Chitinase 4	48.998	_VNYYK(ac)DYCR_	-0.72202	1	2	661.795
O80414			LOC_Os02g52860		105	Mitochondrial phosphate transporter	82.069	_YK(ac)SITSGFGVLLK_	-1.7275	1	2	727.916
O80414			LOC_Os02g52860		150	Mitochondrial phosphate transporter	82.651	_K(ac)YYSDIAGPEYAQK_	-0.34569	1	2	837.904				2.11	1.81	1.63	1.55	0.81	2.42		1.85	1.59333
O80414			LOC_Os02g52860		163	Mitochondrial phosphate transporter	73.834	_YYSDIAGPEYAQK(ac)YK_	1.1712	1	2	919.436				1.47	1.16	1.63	1.58	1.79	1.39		1.42	1.58667
O80414			LOC_Os02g52860		258	Mitochondrial phosphate transporter	88.101	_HAVPVPK(ac)SECSK_	-2.1861	1	2	690.851	0.77	1.46	0.94	1.77	1.31	1.29	1.05	0.59	0.75	1.05667	1.45667	0.796667
O80414			LOC_Os02g52860		308	Mitochondrial phosphate transporter	63.624	_GATVGDAVK(ac)K_	0.099716	1	2	494.277	0.37	0.45	0.39	0.6	0.66	0.76	0.7	0.58	0.59	0.403333	0.673333	0.623333
O82807					127	Ubiquinol oxidase	41.399	_HHVPK(ac)TLLDK_	1.4179	1	3	410.572
P09229					74	Cysteine proteinase inhibitor 1	62.463	_FAVTEHNK(ac)K_	0.65767	1	2	558.296
P0C488					74	30S ribosomal protein S4, chloroplastic	72.23	_YVHIAGK(ac)AK_	-2.1434	1	2	514.798
P0C5A4					80	Late embryogenesis abundant protein, group 3	76.255	_DK(ac)TSSTSQAAR_	0.058081	1	2	597.291
P0C5A4					122	Late embryogenesis abundant protein, group 3	136.02	_AAETAGAAK(ac)QK_	0.64486	1	2	544.291
P15280			LOC_Os08g25734		217	Glucose-1-phosphate adenylyltransferase small subunit, chloroplastic/amyloplastic	47.302	_MDYEK(ac)FIQAHR_	1.3731	1	3	493.906							1.01857	0.811429	1.17			1
P15280			LOC_Os08g25734		261	Glucose-1-phosphate adenylyltransferase small subunit, chloroplastic/amyloplastic	57.785	_IVEFAEK(ac)PK_	-4.0554	1	2	551.811	3.04	2.78					7.08	8.1		2.91		7.59
P27933					88	Alpha-amylase isozyme 3D	126.77	_LYDLDASK(ac)YGTAAELK_	-2.2376	1	2	900.457
P27933					215	Alpha-amylase isozyme 3D	90.707	_GYSTDIAK(ac)MYVESCK_	0.76847	1	2	897.408
P29619			LOC_Os02g03060		33	Cyclin-dependent kinase A-2	143.97	_HTNETIALK(ac)K_	0.58449	1	2	598.835	0.15	0.09	0.13	0.81	1.08	1.06	0.76	0.79	1.21	0.123333	0.983333	0.92
P48600					194	Eukaryotic translation initiation factor isoform 4E-2	77.062	_MVYSFHDDAK(ac)R_	-0.5917	1	2	705.827
P92812					211	60S ribosomal protein L2, mitochondrial	75.911	_TLELVGAAEHNESK(ac)LK_	1.0907	1	2	890.976
Q0D3E0					428	Os07g0691800 protein	68.016	_VTHADFK(ac)K_	-0.50891	1	2	494.267				1.53	0.87	0.86	0.61	0.68	0.72		1.08667	0.67
Q0D3W6			LOC_Os07g46750		152	Os07g0662500 protein	76.378	_SSVLLDVKPWDDETDMK(ac)K_	4.5969	1	3	716.689	0.28	0.56	0.23	1.35	0.92	1.07	1.69	1.55	0.93	0.356667	1.11333	1.39
Q0D3W6			LOC_Os07g46750		181	Os07g0662500 protein	70.028	_LVPVGYGIK(ac)K_	-2.4857	1	2	558.345	0.51	0.42	0.42	1.13	1.03	0.71	1.39	1.62	1.41	0.45	0.956667	1.47333
Q0D4Z6					185	Probable indole-3-acetic acid-amido synthetase GH3.8	48.532	_PVLTSYYK(ac)SDHFK_	2.4127	1	3	542.944
Q0D4Z6					485	Probable indole-3-acetic acid-amido synthetase GH3.8	124.19	_PHGASVVEYTSQACTK(ac)R_	-1.2653	1	3	644.979
Q0D5Z2					76	Os07g0523300 protein (Fragment)	107.57	_HYSQHPIK(ac)R_	0.41228	1	3	403.216
Q0D673					38	Probable protein phosphatase 2C 62	72.23	_VK(ac)HGYHLVK_	-0.053691	1	2	561.825
Q0D6K1					188	Os07g0471200 protein	96.668	_RGIK(ac)PNAK(ac)R_	0.82134	1	2	562.338	0.58	0.65	0.63	0.47	0.73	0.65	0.72	0.65	1.01	0.62	0.616667	0.793333
Q0D6K1					192	Os07g0471200 protein	96.668	_RGIK(ac)PNAK(ac)R_	0.82134	1	2	562.338	0.58	0.65	0.63	0.47	0.73	0.65	0.72	0.65	1.01	0.62	0.616667	0.793333
Q0D6V8					43	Os07g0435300 protein (Fragment)	171.62	_EPAAAKPPPIGPK(ac)R_	2.0883	1	2	735.925	6.73	8.17	6.1							7
Q0D9D0					108	Os06g0726400 protein	165.58	_CLIEK(ac)HEGGLEEFSK_	-1.0353	1	3	606.629	0.54	0.76	0.71	1.47	0.8	0.74	1.98	3.35	1.89	0.67	1.00333	2.40667
Q0D9G9			LOC_Os06g50300		264	Os06g0716700 protein	60.398	_EYVEEDK(ac)LK_	0.93265	1	2	597.798					1.18143	0.377143			1.44		0.779286	1.44
Q0D9G9			LOC_Os06g50300		545	Os06g0716700 protein	76.228	_FESTK(ac)SEGK_	0.62168	1	2	527.756				2.51	2.03	2.04	1.24	1.2	1.47		2.19333	1.30333
Q0DA88			LOC_Os06g45820		544	Os06g0669400 protein (Fragment)	136.5	_LAEDIDTAVK(ac)R_	-3.5331	1	2	636.843	4.16	4.68	4.2	0.68	1.22	1.74	0.88	1.4	2.04	4.34667	1.21333	1.44
Q0DBK8					51	40S ribosomal protein S24 (Fragment)	77.576	_THFGGGK(ac)STGFGLIYDNLDAAK_	-2.8863	1	3	771.05				1.37	1.35	0.76	1.55	1.98	1.72		1.16	1.75
Q0DBK8					71	40S ribosomal protein S24 (Fragment)	117.18	_KYEPK(ac)YR_	0.35993	1	2	513.274							0.425714					0.425714
Q0DBR2					31	Os06g0538200 protein (Fragment)	87.806	_APAGGGGK(ac)LK_	0.90117	1	2	449.261
Q0DBY0					276	Os06g0508700 protein	83.252	_FSK(ac)SHGIGVFGNDAK_	-1.9647	1	2	803.405									3.57			3.57
Q0DEC8					193	Soluble starch synthase 1, chloroplastic/amyloplastic	50.897	_NFANAFYTEK(ac)HIK_	2.4938	1	2	812.91				13.81			7.19				13.81	7.19
Q0DEU6					43	Os06g0134000 protein	69.864	_NLEK(ac)VCGDLVK_	2.4	1	2	658.848
Q0DG77			LOC_Os05g47550		48	Os05g0549000 protein	64.104	_ATNHVECPPK(ac)ER_	-0.52351	1	3	493.905	0.49	0.19	0.19	1.11	2.1	1.62	1.57		2.12	0.29	1.61	1.845
Q0DG78					130	Os05g0548900 protein (Fragment)	70.438	_GYDLHDVK(ac)TYGK_	4.4976	1	2	719.354
Q0DHN6					219	Os05g0455500 protein	57.347	_IIHTYIK(ac)EK_	0.43508	1	3	396.233	0.94			1.77	2.34	1.03	1	1.73	1.77	0.94	1.71333	1.5
Q0DJ99			LOC_Os05g24601		346	Coatomer subunit delta-2	57.171	_THPNINK(ac)DLFNSQQVVGAK_	1.5678	1	3	718.043
Q0DJ99			LOC_Os05g24601		375	Coatomer subunit delta-2	70.837	_DPNRPFPSGQNETPLVK(ac)WR_	-1.2126	1	3	760.722				1.15	1.22	0.95	1.61	1.94	1.69		1.10667	1.74667
Q0DJB9			LOC_Os05g23740		81	Os05g0303000 protein (Fragment)	88.495	_LTEAAEK(ac)AK_	2.0821	1	2	501.777
Q0DJB9			LOC_Os05g23740		167	Os05g0303000 protein (Fragment)	69.721	_IPAVQDLVK(ac)K_	-1.8626	1	2	576.853	2.83	2.95	3.96	0.75	0.55		0.96	1.19	1.16	3.24667	0.65	1.10333
Q0DJC0					116	Os05g0302700 protein	132.97	_LLIQNQDEMIK(ac)SGR_	-1.3578	1	2	843.946
Q0DJC0					125	Os05g0302700 protein	114.31	_LSHPYK(ac)GIADCFGR_	0.062715	1	3	554.94	0.1			0.17						0.1	0.17
Q0DJC0					165	Os05g0302700 protein	100.43	_YFPTQALNFAFK(ac)DHFK_	-1.0355	1	3	672.672								0.12				0.12
Q0DJC0					322	Os05g0302700 protein	58.693	_MMMTSGEAVK(ac)YNSSLDAFK_	1.0995	1	2	1076.49
Q0DJC0					331	Os05g0302700 protein	61.657	_YNSSLDAFK(ac)QIVAK_	-1.7083	1	2	813.43					0.339048		0.31619	0.398095			0.339048	0.357143
Q0DKF0					74	60S ribosomal protein L10-2	104.42	_IACNK(ac)YMTK_	0.10304	1	2	585.786				0.91	1.07	0.54	1.35	1.31	1.12		0.84	1.26
Q0DKL1					392	Tubulin gamma chain	91.307	_HLFSK(ac)CLGQYEK_	1.595	1	2	776.385
Q0DKX3					239	Os05g0137400 protein	41.615	_DPDASSGGELVFGGMDPK(ac)HYK_	-0.54888	1	3	750.344
Q0DL70					80	Os05g0120100 protein	90.05	_ILVEFAK(ac)GVPR_	1.8957	1	2	635.88				1.05		1.45952	1.05238	0.769048	0.669048		1.25476	0.830159
Q0DLA3					33	Actin-depolymerizing factor 7	50.108	_FIIYK(ac)IDEK_	-2.8373	1	2	605.84						2.35					2.35
Q0DLD5					1068	Os05g0107300 protein	127.79	_DASAK(ac)GSGTK(ac)SGR_	0.53416	1	2	653.323				0.59			1.17	0.69	1.59		0.59	1.15
Q0DLD5					1073	Os05g0107300 protein	127.79	_DASAK(ac)GSGTK(ac)SGR_	0.53416	1	2	653.323				0.59			1.17	0.69	1.59		0.59	1.15
Q0DLP2					212	Os03g0853800 protein	49.774	_LTPK(ac)HPNESAFK_	1.8208	1	3	470.917					1.46						1.46
Q0DLY4					246	Os03g0839100 protein (Fragment)	99.844	_LVVGADGSK(ac)SNVR_	-1.1296	1	2	672.368
Q0DM09			LOC_Os03g61890		436	Os03g0835100 protein	98.458	_K(ac)QLKEQLR_	1.6603	1	2	542.827	0.42	0.33	0.37	1.44	1.53	0.78	1.23	1.16	1.25	0.373333	1.25	1.21333
Q0DMD3			LOC_Os03g60170		615	Os03g0816300 protein (Fragment)	82.417	_FGK(ac)PGMEESR_	-0.57185	1	2	590.277	0.2	0.33	0.26	0.91	1.05	1.07	0.58	0.47	0.45	0.263333	1.01	0.5
Q0DMD3			LOC_Os03g60170		760	Os03g0816300 protein (Fragment)	61.78	_VGDVISRAK(ac)R_	-0.077647	1	2	571.836
Q0DQM6					8	Os03g0579300 protein (Fragment)	119.87	_IDK(ac)HMYHDMYMK_	-2.2716	1	2	827.365									1.27			1.27
Q0DQM6					53	Os03g0579300 protein (Fragment)	91.549	_TLSDQFEAK(ac)R_	-2.8352	1	2	618.815							1.03	1.7	1.27			1.33333
Q0DRH6					64	Os03g0383800 protein (Fragment)	66.962	_ENFQPALK(ac)R_	1.8054	1	2	572.809
Q0DRW2					78	Os03g0350100 protein (Fragment)	112.34	_FLQK(ac)HCEGETLAVADSK_	0.77077	1	3	658.991					1.33	0.9	1.12	1.12	1.21		1.115	1.15
Q0DSY0					158	Os03g0281600 protein (Fragment)	57.164	_EIQSEHATVK(ac)R_	0.68404	1	2	670.352				1.56	2.79	2.63		1.33	2.43		2.32667	1.88
Q0DWH1					232	Alcohol dehydrogenase class-3	64.82	_IIGIDIDSK(ac)K_	0.3004	1	2	572.335	1.09	1.39	0.96	1.16	0.54	0.78	1.31	1.18	1.55	1.14667	0.826667	1.34667
Q0DWN6			LOC_Os02g56130		13	Proliferating cell nuclear antigen	80.688	_LVQGSLLK(ac)K_	-0.41888	1	2	514.329		0.45	0.3	2.31	1.53	1.23	1.34	1.06	1.25	0.375	1.69	1.21667
Q0DWS9					574	Plasma membrane ATPase (Fragment)	57.936	_K(ac)HICGMTGDGVNDAPALK_	2.9738	1	3	642.645				2.18	3.02	2.38		1.7	1.29		2.52667	1.495
Q0E0Y5					1935	DNA polymerase	122.7	_GK(ac)SESVELTNR_	0.18126	1	2	631.323				1.01	1.57	0.86	0.73	0.81	0.79		1.14667	0.776667
Q0E0Z4			LOC_Os02g30624		71	Os02g0510100 protein (Fragment)	53.751	_NK(ac)YGDAFIR_	-1.7622	1	2	563.288	3.81	3.32	4.23	0.7		0.76		0.33	0.37	3.78667	0.73	0.35
Q0E2Q7			Os02g0220500		177	Os02g0220500 protein	71.08	_IMTK(ac)SFTSEFPHVER_	1.8126	1	2	925.959
Q0E2Q7			Os02g0220500		217	Os02g0220500 protein	67.548	_QAESVPPVQK(ac)K_	-2.5569	1	2	626.848
Q0E2Q7			Os02g0220500		272	Os02g0220500 protein	91.069	_MILDEWK(ac)R_	0.46922	1	2	566.795	0.22	0.34		1.22	1.03	1.17	1.21	1.06	1.54	0.28	1.14	1.27
Q0E2Q7			Os02g0220500		279	Os02g0220500 protein	107.55	_LYSNTK(ac)TNFR_	0.13305	1	2	643.33	0.29			1.56	1.62	1.44	1.65	1.48	2.01	0.29	1.54	1.71333
Q0E2S4			LOC_Os02g12580		19	Serine/threonine-protein phosphatase PP2A-3 catalytic subunit	54.65	_ECK(ac)HLAEGEVR_	0.60792	1	3	457.222		0.25	0.58	1.08	1.31	1.56	0.55	0.52	0.71	0.415	1.31667	0.593333
Q0E2W7					86	Os02g0208100 protein	56.205	_SAK(ac)YSLFDPCK_	2.1389	1	2	679.326		1.76	1.79	1.36	1.1	1.2	1.61	1.49	1.39	1.775	1.22	1.49667
Q0E2X7					230	Os02g0205200 protein (Fragment)	68.044	_AVK(ac)YIDSDHFAVPR_	-1.4245	1	2	830.428		1.43524	0.56381							0.999524
Q0E3B7					289	Os02g0184200 protein (Fragment)	63.966	_K(ac)YIEAGASEHAR_	2.6332	1	3	458.565				1.45		2.14			0.89		1.795	0.89
Q0E3C8					251	Chaperone protein ClpB3, mitochondrial	78.69	_VTDQNPEGK(ac)YQALEK_	-2.3661	1	2	881.436
Q0E3C8					622	Chaperone protein ClpB3, mitochondrial	139.46	_LMEFQQSGK(ac)SMLR_	0.23508	1	2	798.897
Q0E3C8					738	Chaperone protein ClpB3, mitochondrial	138.21	_IDMSEYMEK(ac)HAVSR_	0.82782	1	2	869.4
Q0E471					54	Os02g0133300 protein	71.08	_TVASK(ac)K(ac)DEYYLDGK_	-1.0678	1	2	850.923				4.08				1.69			4.08	1.69
Q0E471					55	Os02g0133300 protein	71.08	_TVASK(ac)K(ac)DEYYLDGK_	-1.0678	1	2	850.923				4.08				1.69			4.08	1.69
Q0E4Q0					16	40S ribosomal protein S4	61.235	_LNAPK(ac)HWMLDK_	2.9285	1	2	697.866
Q0E4Q0					115	40S ribosomal protein S4	67.214	_LQSVK(ac)DEDAK_	-0.67999	1	2	587.801
Q0E4Q0					120	40S ribosomal protein S4	66.429	_DEDAK(ac)FK_	0.24988	1	2	447.714
Q0ILQ6					170	Os12g0631100 protein	51.03	_TAINVNDVFHEIAK(ac)R_	1.474	1	3	590.316				1.96	1						1.48
Q0IMW0					140	Os12g0535900 protein (Fragment)	72.29	_SAAK(ac)SALDELR_	-1.7548	1	2	601.822
Q0INA3					79	Os12g0489100 protein (Fragment)	47.31	_K(ac)HYSEPFVVGGFK_	-0.56069	1	3	512.933				3.35	1.65	3.45					2.81667
Q0INA3					91	Ubiquitin carboxyl-terminal hydrolase (Fragment)	73.881	_HYSEPFVVGGFK(ac)WR_	-1.1058	1	3	584.295							0.369524	0.333333				0.351429
Q0INA3					372	Ubiquitin carboxyl-terminal hydrolase (Fragment)	48.907	_LEGDNK(ac)YHAEQYGLQDAK_	0.14556	1	3	707.668
Q0INM5			LOC_Os12g24080		638	Os12g0428600 protein (Fragment)	129.34	_VTEENK(ac)HEYVNR_	1.1847	1	2	780.376				1.54	1.7	2.21	0.87	0.53	1.22		1.81667	0.873333
Q0INQ6					136	Serine hydroxymethyltransferase (Fragment)	79.69	_IMGLDLPSGGHLTHGYYTAGGK(ac)K_	1.2014	1	3	805.742				1.59				1.27			1.59	1.27
Q0INU5					171	Os12g0290600 protein (Fragment)	88.921	_IEVGEQK(ac)K_	-0.55547	1	2	486.772			0.41	1.57	1.4	1.19	1.34	1.13	1.29	0.41	1.38667	1.25333
Q0IR78			LOC_Os11g44580		420	Os11g0668000 protein	69.812	_LEQALSRK(ac)R_	-0.077647	1	2	571.836	1.47	1.13	1.15	0.75	0.54	0.44	0.92	0.75	1.25	1.25	0.576667	0.973333
Q0IT25					40	Os11g0425800 protein	61.833	_MVIPDALK(ac)VLR_	-0.40125	1	2	648.889							0.566667					0.566667
Q0IT43					132	Os11g0312400 protein	72.928	_LDEMLEK(ac)K_	3.3267	1	2	524.273					0.774286			0.724286			0.774286	0.724286
Q0ITS8					74	60S ribosomal protein L10-1	60.342	_IACNK(ac)YMTK_	1.4908	1	2	585.786		1.03286	0.86					1.10714		0.946429		1.10714
Q0ITS8					146	60S ribosomal protein L10-1	84.892	_ESNAK(ac)HAEEALR_	-0.27519	1	2	698.844							1					1
Q0IU52					315	Aspartic proteinase Asp1	77.662	_IVTIDEVK(ac)K_	2.5171	1	2	543.824				4.87	6.26	4.64					5.25667
Q0IVE4					23	Os10g0576000 protein (Fragment)	129.85	_IEGVNHHQK(ac)CR_	-0.57962	1	3	473.902	0.780952									0.780952
Q0IVQ6			LOC_Os10g41030		224	Os10g0559600 protein (Fragment)	159.04	_TDGVAFK(ac)R_	0.095313	1	2	468.251	0.13	0.14		0.9	0.76	0.77	0.77	0.96	1.03	0.135	0.81	0.92
Q0IVQ6			LOC_Os10g41030		420	Os10g0559600 protein (Fragment)	98.943	_TSEIPGK(ac)SADSTEPR_	-0.40931	1	2	808.892
Q0IW91					156	Os10g0524700 protein	66.299	_DFSCAVFK(ac)R_	-2.057	1	2	586.282
Q0IWR7			LOC_Os10g35060		241	Os10g0492800 protein	113.18	_QELCPEK(ac)R_	-1.2369	1	2	551.271		2.41	2.96	0.9	0.61	1.4				2.685	0.97
Q0IWS0					368	Os10g0492300 protein	112.24	_GLGPITLGGDSDHEK(ac)R_	2.849	1	2	847.429	9.57	1.97	9.46							7
Q0IWS0					420	Os10g0492300 protein	64.244	_YEAEAIITDVK(ac)AR_	-1.4539	1	3	507.603	5.97	7.26	7.77							7
Q0IXE8					266	Os10g0443200 protein (Fragment)	64.374	_FDGMK(ac)YDLR_	-2.324	1	2	593.782
Q0IYQ0					969	Os10g0181200 protein (Fragment)	59.198	_YHGEESHGK(ac)MR_	-0.32076	1	3	458.207
Q0J0L6					85	Proteasome subunit beta type	177.78	_ELLYQHQHNK(ac)R_	-0.092913	1	2	754.392				1.05	1.38	0.67	1.31	0.52	1.28		1.03333	1.03667
Q0J0R8			LOC_Os09g31180		39	Os09g0485900 protein	144.18	_NFK(ac)HLNLDFQLLEGGR_	3.8569	1	3	648.343	0.93				2.02		1.89	2.94	1.81	0.93	2.02	2.21333
Q0J0R8			LOC_Os09g31180		120	Os09g0485900 protein	79.809	_NFLGEK(ac)K_	0.57639	1	2	439.243	0.37	0.42	0.41	1.45	1.11	1.19	1.68	1.77	1.99	0.4	1.25	1.81333
Q0J2X4					231	Enhancer of polycomb-like protein	105.03	_ENNIQSFEK(ac)LR_	1.7312	1	2	710.365					2.06			5.52	2.54		2.06	4.03
Q0J2X4					243	Enhancer of polycomb-like protein	104.94	_NLDQAK(ac)ALMDALVK(ac)R_	-1.8127	1	3	590.657
Q0J2X4					251	Enhancer of polycomb-like protein	74.376	_ALMDALVK(ac)R_	-3.6051	1	2	529.805
Q0J528					88	Alpha-amylase	101.42	_LYDLDASK(ac)YGTEAELK_	-0.9212	1	2	929.459
Q0J528					123	Alpha-amylase	94.85	_CADYK(ac)DSR_	-1.7736	1	2	528.724
Q0J546					147	Os08g0467600 protein	58.32	_VEATGVK(ac)PISSR_	3.396	1	2	643.359
Q0J5V5			LOC_Os08g30810		227	Aminopeptidase M1-B	150.06	_VYTQVGK(ac)SNQGK_	1.3843	1	2	675.854				1.39		1.58	0.56	0.56	0.8		1.485	0.64
Q0J5V5			LOC_Os08g30810		688	Aminopeptidase M1-B	89.355	_FHIFIK(ac)DR_	3.014	1	2	559.311	0.09	0.1	0.16	0.64	0.45	0.38	0.77	0.57	0.69	0.116667	0.49	0.676667
Q0J7U6					308	Protein TPR2	74.505	_TPTSAPAIDYQSADSEHLMK(ac)R_	-1.4782	1	3	787.378							1.73					1.73
Q0J878			LOC_Os08g03640		107	60S acidic ribosomal protein P0	84.244	_EEVAK(ac)YK_	-0.54343	1	2	454.74	0.37	0.47	0.47		2.59	2.09	1.39	0.91	1.33	0.436667	2.34	1.21
Q0J8Z3					158	Os04g0679400 protein (Fragment)	131.17	_VDTFTK(ac)INSMPR_	-3.1476	1	2	725.872
Q0J957					171	Os04g0670800 protein (Fragment)	67.881	_EHHAAQPQK(ac)R_	0.61478	1	3	415.215
Q0JAC6					100	Os04g0605900 protein	125.74	_GINAMHPK(ac)TR_	-1.1794	1	2	583.809				1.62	1.29	1.19	1.09	0.78	0.93		1.36667	0.933333
Q0JAC6					217	Os04g0605900 protein	61.962	_APLGGLK(ac)K_	4.4449	1	2	413.263				2.56		1.51	2.91		2.45		2.035	2.68
Q0JBC9					39	Os04g0541100 protein (Fragment)	113.5	_QDGK(ac)SYR_	0.79226	1	2	448.217
Q0JBE4					6	Os04g0538000 protein	83.753	_(ac)ADEAK(ac)AK_	-2.8255	1	2	408.709
Q0JBF1					394	Os04g0535600 protein	142.83	_FYASK(ac)TFYDPVGR_	1.8989	1	2	796.891
Q0JCK7					307	Os04g0464200 protein	59.153	_LLLHEK(ac)IAK_	0.97677	1	2	553.85				1.00714	0.755714						0.881429
Q0JCK7					489	Os04g0464200 protein	56.428	_QVTK(ac)YCSDEPYGWYRPPSK_	-0.016837	1	3	801.707
Q0JDA2					201	Os04g0418000 protein	97.071	_MIHLK(ac)MR_	-0.61854	1	2	485.77		1.05714	0.942857							1
Q0JEM8					38	Os04g0235600 protein (Fragment)	106.35	_GTIEQLEK(ac)AR_	-3.1221	1	2	593.825
Q0JEM8					91	Os04g0235600 protein (Fragment)	138.89	_SKNETLYFEK(ac)QR_	-2.5393	1	2	792.904	6.85	6.55	7.17	0.43						6.85667	0.43
Q0JFH5					304	Eukaryotic translation initiation factor 3 subunit M	58.32	_GYGLVHEDCITK(ac)MR_	0.86035	1	2	860.911				1.54	1.38			1.79	2.92		1.46	2.355
Q0JFN9					215	Os01g0970400 protein	55.196	_DSIGFIVHDDAK(ac)K_	2.0018	1	2	743.88
Q0JGZ6					284	Fructokinase-1	98.942	_IVQDPSSLQDQK(ac)K_	0.37569	1	2	764.404
Q0JHF8					312	Fructose-1,6-bisphosphatase, cytosolic	50.467	_ALDLVPTK(ac)IHER_	0.13082	1	3	478.609	7.42	7.48	6.1							7
Q0JI56					19	Os01g0823300 protein	76.833	_GHVK(ac)YIR_	1.6964	1	2	457.764
Q0JK80					84	Os01g0691300 protein	78.69	_AQGSSCLCLYK(ac)DDPK_	-0.082287	1	2	892.403
Q0JLH6			LOC_Os01g41610		21	Os01g0600000 protein	104.78	_AAQASELVSK(ac)HGCAYYK_	-0.33612	1	3	642.312	0.14	0.17	0.18	0.47	0.48	0.21	0.4	0.51	0.37	0.163333	0.386667	0.426667
Q0JLH6			LOC_Os01g41610		33	Os01g0600000 protein	81.613	_EVMEK(ac)NK_	-0.22303	1	2	460.231				0.59	0.38	0.41	0.29	0.33	0.42		0.46	0.346667
Q0JLH6			LOC_Os01g41610		52	Os01g0600000 protein	190.78	_CQELSK(ac)QLFYTR_	0.74921	1	2	807.901
Q0JLH6			LOC_Os01g41610		71	Os01g0600000 protein	66.004	_YEAFWK(ac)EFDGVK_	-3.1883	1	2	780.872
Q0JMZ4					87	Os01g0347600 protein	84.615	_YEGFQGK(ac)CR_	-3.1242	1	2	593.769
Q0JNL1					43	Os01g0280400 protein (Fragment)	63.426	_VHGIYK(ac)AEK_	1.1895	1	2	543.801
Q0JNL1					46	Os01g0280400 protein (Fragment)	155.66	_AEK(ac)YIENVPASHR_	-0.19577	1	2	778.397				0.33	0.2	0.21	0.28	0.25	0.51		0.246667	0.346667
Q0JQL0					139	Os01g0153400 protein (Fragment)	60.398	_EFSNTDLK(ac)K_	2.4077	1	2	562.285	0.15	0.25	0.23							0.21
Q10CE7					225	Probable glutathione S-transferase GSTU1	67.334	_VYDFVGVLK(ac)K_	2.911	1	2	605.348
Q10CU4					148	Glycosyl hydrolase family 3 N terminal domain containing protein, expressed	94.262	_DPNLVK(ac)R_	0.33443	1	2	442.253
Q10CU9					147	Glycosyl hydrolase family 3 N terminal domain containing protein, expressed	95.352	_DPDLVK(ac)R_	-0.7958	1	2	442.745
Q10CW4					244	PHD finger protein ING	61.161	_GK(ac)WFCPTCR_	-3.1677	1	2	627.281
Q10DK3			LOC_Os03g56460		307		166.7	_FLEGAASIDK(ac)HFR_	1.4908	1	3	511.6	0.28	0.43	0.28	0.87	0.6	0.46	0.76	0.69	0.83	0.33	0.643333	0.76
Q10DU0					285	Phytochrome A	68.7	_FLFMK(ac)NK_	-2.3031	1	2	485.265	0.16	0.13	0.18	0.25	0.16	0.1	0.37	0.21		0.156667	0.17	0.29
Q10KG1					253	Os03g0385900 protein	90.498	_LSK(ac)YAAEATAEHVGR_	0.53929	1	2	822.921
Q10L71					137	Os03g0356700 protein	69.721	_TPEEDK(ac)FETR_	-2.2623	1	2	647.302
Q10L71					274	Os03g0356700 protein	94.532	_LEDTVLTK(ac)SILENNK_	-0.57532	1	2	879.978
Q10L71					339	Os03g0356700 protein	95.264	_VIQGYENHTFK(ac)SK_	0.82081	1	3	531.607				1.12	0.72	0.37	0.78	0.33	0.75		0.736667	0.62
Q10L71					736	Os03g0356700 protein	75.788	_SVIHGNSFQK(ac)K_	0.033646	1	2	643.846
Q10LF8					93	Nucleolar protein Nop56, putative, expressed	65.179	_AK(ac)YSLGVVEPK_	2.4472	1	2	616.848				1.77							1.77
Q10LJ0					638	Nuclear cap-binding protein subunit 1	58.955	_NAVSK(ac)TYNR_	0.15677	1	2	547.783				7.41	7.38	6.21					7
Q10LY8					599	Expressed protein	65.234	_AAITPK(ac)TGTAAEK_	0.81064	1	2	650.859
Q10M94					620	Glucose-6-phosphate 1-dehydrogenase	59.225	_GPVNAYYLAAK(ac)HGVR_	-1.7769	1	3	553.298
Q10MD5					57	ETC complex I subunit conserved region family protein, expressed	105.65	_EIEAVPK(ac)DEGYR_	-2.0396	1	2	724.357
Q10MQ2			LOC_Os03g18810		139	Probable LL-diaminopimelate aminotransferase, chloroplastic	142.88	_AHALSTVDGYSGYGAEQGEK(ac)K_	0.83451	1	3	737.35	0.99	1.14	1.11	0.56	0.9	0.48	0.93	1.03	1.1	1.08	0.646667	1.02
Q10MS3					132	Malonyl CoA-acyl carrier protein transacylase containing protein, expressed	140.2	_ANDILGYDLLDFCTNGPK(ac)EK_	-2.3304	1	3	775.707	0.55				0.34	0.39				0.55	0.365
Q10MS3					374	Malonyl CoA-acyl carrier protein transacylase containing protein, expressed	125.25	_VIAGILK(ac)R_	0.12863	1	2	456.305	0.8	0.97	1.06	0.8	0.99	0.77		0.73	0.84	0.943333	0.853333	0.785
Q10MT2			LOC_Os03g18510		276	Eukaryotic translation initiation factor 2 alpha subunit family protein, expressed	91.095	_ACTAEIEK(ac)HK_	-0.55725	1	3	410.205	0.22	0.25	0.16	1.5	1.77	1.6	0.93	0.83	1.29	0.21	1.62333	1.01667
Q10N09					147	LOB domain protein 1, putative, expressed	90.761	_LQK(ac)EANELK_	2.2507	1	2	557.809
Q10NQ9			LOC_Os03g15590		76	Eukaryotic translation initiation factor NCBP	77.744	_SQSYEDNIK(ac)K_	0.92919	1	2	627.304	0.66	0.47	0.6	1.23	1.43	0.73	1.41	1.43	1.87	0.576667	1.13	1.57
Q10P27					42	40S ribosomal protein S20, putative, expressed	63.091	_NLEK(ac)VCADLVK_	1.2802	1	2	665.855
Q10P35					9	Enolase 2, putative, expressed	112.13	_(ac)AATIQSVK(ac)AR_	-2.6507	1	2	564.822			0.91		0.43					0.91	0.43
Q10PB0					84	Expressed protein	72.968	_FEK(ac)SIFK_	1.5347	1	2	470.761
Q10PH1			LOC_Os03g13170		6		81.92	_MQIFVK(ac)TLTGK_	-2.4836	1	2	654.373	0.33	0.22	0.24	0.94	0.61	0.74	0.91	0.98	0.92	0.263333	0.763333	0.936667
Q10PH5					111	Non-symbiotic hemoglobin 1, putative, expressed	77.871	_LGATHLK(ac)YGVGDAHFEVVK_	2.4795	1	3	695.037
Q10PQ0					33	Non-symbiotic hemoglobin 2, putative, expressed	57.281	_SWAIMK(ac)K_	-1.4813	1	2	453.249
Q10PQ0					114	Non-symbiotic hemoglobin 2, putative, expressed	60.621	_LGATHFK(ac)YGVGDAHFEVTR_	2.8319	1	3	716.36
Q10PS4					267	Glutamine synthetase	61.815	_EPGGYEVIK(ac)K_	4.9218	1	2	581.311
Q10PS4					305	Glutamine synthetase	149.3	_HETADINTFK(ac)WGVANR_	4.1844	1	2	950.969
Q10Q21					186	Mitochondrial processing peptidase beta subunit, mitochondrial, putative, expressed	56.569	_EQTTYYAK(ac)VLDK_	1.3144	1	2	750.883
Q10Q21					270	Mitochondrial processing peptidase beta subunit, mitochondrial, putative, expressed	45.916	_SITQEDLQK(ac)YIETHYTAPR_	-2.0321	1	3	779.057		1								1
Q10QW1					328	3-ketoacyl-CoA synthase	66.056	_AK(ac)YQLEHIVR_	0.54604	1	3	433.579									0.309524			0.309524
Q10QZ6			Os03g0178000		161	Elongation factor 1-alpha	75.819	_MDATTPK(ac)YSK_	-0.37704	1	2	592.287	0.28	0.2	0.18	1.18	1.1	0.77	1.05	1.07	1.46	0.22	1.01667	1.19333
Q10QZ6			Os03g0178000		179	Elongation factor 1-alpha	60.91	_EVSSYLK(ac)K_	0.66218	1	2	498.274	0.32	0.41	0.38	1.3	0.86	0.87	1.36	1.18	1.92	0.37	1.01	1.48667
Q10QZ6			Os03g0178000		243	Elongation factor 1-alpha	127.44	_LPLQDVYK(ac)IGGIGTVPVGR_	0.91564	1	2	1012.58		0.216667	0.204286	0.581905	0.489048	0.544762	1.39905	0.581905	0.625238	0.210476	0.538571	0.86873
Q10QZ6			Os03g0178000		427	Elongation factor 1-alpha	100.11	_QTVAVGVIK(ac)NVEK_	-0.0068204	1	2	713.917	0.27		0.21	0.7	0.75	0.79	1.42	1.15	1.44	0.24	0.746667	1.33667
Q10R17					243	Adenylosuccinate synthetase 1, chloroplastic	59.227	_FEGFEYSK(ac)SMLR_	-3.7616	1	2	768.364
Q10RZ3					35	60S ribosomal protein L21, putative, expressed	67.252	_TYK(ac)IGDYVDVK_	-0.89185	1	2	671.848
Q10RZ3					69	60S ribosomal protein L21, putative, expressed	125.25	_VWNVTK(ac)R_	-0.40122	1	2	472.769		0.204286		0.560476		0.33	0.68619	1.0581	1.0581	0.204286	0.445238	0.934127
Q10SN3					429	COP9 signalosome complex subunit 1, putative, expressed	59.418	_ANLIK(ac)HDFNQR_	0.41291	1	2	699.368
Q2QM69					160	2-methyl-6-phytyl-1,4-hydroquinone methyltransferase 2, chloroplastic	78.708	_VDPENVTLLDQSPHQLEK(ac)AR_	-1.307	1	3	777.736	1.9	2.55	2.97	2.8	1.12	1.63	2.27		2.73	2.47333	1.85	2.5
Q2QMG2					528	Methylcrotonoyl-CoA carboxylase subunit alpha, mitochondrial	49.333	_DHVSSEVSLHDK(ac)K_	3.7048	1	3	508.255
Q2QN08			LOC_Os12g39380		227	Os12g0583500 protein	98.418	_K(ac)VIMAIK_	0.59476	1	2	422.77	0.45	0.43	0.3	0.73	0.65	0.5	1.38	1.4	1.3	0.393333	0.626667	1.36
Q2QNF3			LOC_Os12g38000		17	60S ribosomal protein L2, putative, expressed	100.22	_GAGSVFK(ac)SHTHHR_	1.3273	1	3	488.248				1.7	1.02	1.16	2.29	2.1	1.64		1.29333	2.01
Q2QNF3			LOC_Os12g38000		198	60S ribosomal protein L2, putative, expressed	97.602	_NCWPK(ac)VR_	-1.6324	1	2	501.253				1.04	0.86	1	2.44	1.86	1.69		0.966667	1.99667
Q2QNM1					352	DNA replication licensing factor MCM7	58.079	_SLAPEIFGHEDVK(ac)K_	-0.11572	1	2	806.422
Q2QNS7			LOC_Os12g36880		114	Os12g0555500 protein	94.09	_LEATGDGSCVAK(ac)LK_	2.2122	1	2	745.88	0.93	1.05	0.84	2.99	2.77	2.45	1.66		2.26	0.94	2.73667	1.96
Q2QNV2					140	Fiber protein Fb19, putative, expressed	64.275	_HQAEM(ox)LVVGSHGYGAIK(ac)R_	-1.5984	1	3	671.011
Q2QP54					707	Elongation factor Ts	50.897	_EATGAGMMDCK(ac)K_	-0.53846	1	2	670.786	6.91	7.79	6.29							6.99667
Q2QP54					948	Elongation factor Ts	54.343	_DETGAGMMDCK(ac)K_	2.1243	1	2	692.781			11.75							11.75
Q2QPD1					75	Acyl carrier protein	54.383	_VCNIVK(ac)TQLALPEGTAVTGESK_	3.0284	1	3	786.418	6.07		4.95	5.19	3.11					5.51	4.15
Q2QPW1					271	Guanylate kinase	84.687	_GTETEEQIQK(ac)R_	1.7833	1	2	680.839
Q2QRA2			LOC_Os12g28270		189	Amidohydrolase family protein, expressed	79.089	_DLYEK(ac)HHNTADGR_	-1.4977	1	3	533.25				2.11	1.62	1.19	0.73	0.47	0.6		1.64	0.6
Q2QSI6					692	Os12g0427600 protein	77.282	_LEFTK(ac)MK_	1.1253	1	2	469.754								1				1
Q2QTJ7			LOC_Os12g19394		84	Ribulose bisphosphate carboxylase small chain	78.964	_SK(ac)WVPCLEFSK_	-0.1727	1	2	711.858	5.38	6.47	6.35	0.28	0.2	0.15	0.14	0.19	0.15	6.06667	0.21	0.16
Q2QTJ7			LOC_Os12g19394		93	Ribulose bisphosphate carboxylase small chain	119.17	_WVPCLEFSK(ac)VGFVYR_	-1.9553	1	3	643.662	8.64	5.27	4.51	0.06		0.15	0.29		0.58	6.14	0.105	0.435
Q2QTJ7			LOC_Os12g19394		131	Ribulose bisphosphate carboxylase small chain	118.23	_LPMFGCTDATQVLK(ac)ELEEAK_	-1.2393	1	3	774.717
Q2QV94					105	Exocyst complex component 5	115.78	_EVATQDAK(ac)HR_	1.1007	1	2	598.805				0.76	0.797143	0.885714	0.9	1.01714			0.814286	0.958571
Q2QW44					237	Zinc-finger homeodomain protein 3	81.972	_FCQEVGVK(ac)R_	-2.9174	1	2	582.795
Q2QWZ1					441	Eukaryotic translation initiation factor 2 gamma subunit, putative, expressed	78.149	_RVEK(ac)HWR_	-1.4575	1	3	351.53	1									1
Q2QX07			LOC_Os12g07590		185	Os12g0174800 protein	58.433	_EAYGK(ac)YNVK_	0.95382	1	2	557.282				1.42		1.34	0.76	1.02	0.95		1.38	0.91
Q2QX42					163	DNA-binding protein, putative, expressed	61.161	_VDVAGALK(ac)K_	-0.16028	1	2	471.785
Q2QX42					231	DNA-binding protein, putative, expressed	155.66	_AEK(ac)YIENVPASHR_	-0.19577	1	2	778.397				0.33	0.2	0.21	0.28	0.25	0.51		0.246667	0.346667
Q2QXR8			LOC_Os12g05110		381	Pyruvate kinase 2, cytosolic	127.76	_VFNQDLYFK(ac)R_	1.4167	1	2	686.356	0.3	0.34	0.21	0.7	0.6	0.65	0.77	0.66	0.83	0.283333	0.65	0.753333
Q2QXR8			LOC_Os12g05110		503	Pyruvate kinase 2, cytosolic	98.898	_VSGVIK(ac)SHDR_	0.3484	1	2	570.312				1.09	0.73			0.33	0.3		0.91	0.315
Q2QXY9			LOC_Os12g04440		205	2-isopropylmalate synthase B, putative, expressed	47.548	_IHTFIATSEIHMQHK(ac)LR_	0.93635	1	5	421.628				1.88	1.55	0.67	3.77	3.02	2.15		1.36667	2.98
Q2QXY9			LOC_Os12g04440		458	2-isopropylmalate synthase B, putative, expressed	93.374	_EFEDFFK(ac)R_	1.4989	1	2	580.275	0.54	0.38	0.66	0.74	0.67	0.86	1.11		1.38	0.526667	0.756667	1.245
Q2QY88					386	Alpha-L-arabinofuranosidase C-terminus family protein, expressed	101.89	_YVAIGNEDCGK(ac)K_	-0.0045772	1	2	698.332
Q2QZ12					53	Mitochondrial carrier protein, expressed	60.255	_NVAADAAPK(ac)YR_	-0.090971	1	2	609.317
Q2R0P4			LOC_Os11g41890		91	Os11g0637700 protein	121.25	_DDQHALSK(ac)SGGSAHGSPGPSR_	0.98137	1	3	697.326	0.25	0.27		0.34	0.78	0.56	0.57	0.54	0.58	0.26	0.56	0.563333
Q2R1V8					180	GDP-mannose 3,5-epimerase 2	80.318	_LATEELCK(ac)HYTK_	0.09788	1	3	512.257		1.73714								1.73714
Q2R2E7					30	Os11g0568600 protein	52.255	_YLPHGK(ac)PVR_	0.20266	1	2	554.817	2.11	1.8	2.53							2.14667
Q2R2E8					113	KE2 family protein, expressed	80.706	_EITEFELK(ac)YK_	-0.60493	1	2	671.35			0.52	1.77		1.26	1.73	1.55	1.45	0.52	1.515	1.57667
Q2R2W2					146	14-3-3-like protein GF14-D	117.09	_YLAEFK(ac)SGDER_	-0.87244	1	2	678.825		0.758571	1.02429							0.891429
Q2R2X2					436	ATP-binding cassette sub-family E member 1, putative, expressed	155.51	_HLLHQK(ac)IR_	0.16048	1	3	362.889	1.16571				0.33	0.317143	0.368571	0.522857	0.48	1.16571	0.323571	0.457143
Q2R480					288	6-phosphogluconate dehydrogenase, decarboxylating 2, chloroplastic	143.19	_GTGK(ac)WTVQQAAELAIAAPTIAASLDGR_	0.5652	1	3	913.487
Q2R8Z5					106	Alcohol dehydrogenase 1	176.49	_ECAHCK(ac)SAESNMCDLLR_	-1.748	1	3	708.297				0.46	0.35	0.51	0.41	0.23	0.36		0.44	0.333333
Q2R8Z5					130	Alcohol dehydrogenase 1	98.04	_GVMIGDGK(ac)SR_	-3.1941	1	2	531.274								0.35				0.35
Q2R8Z5					305	Alcohol dehydrogenase 1	150.37	_DAEFK(ac)THPMNFLNER_	1.6697	1	2	945.944					0.21	0.37		0.26			0.29	0.26
Q2R8Z5					326	Alcohol dehydrogenase 1	79.148	_GTFFGNYK(ac)PR_	-2.4762	1	2	614.809
Q2R8Z5					340	Alcohol dehydrogenase 1	49.298	_TDLPNVVELYMK(ac)K_	1.6895	1	2	796.424					1.13						1.13
Q2RAK2					297	Pyruvate kinase	65.056	_VFLFQK(ac)SALHK_	-1.0635	1	3	453.931
Q2RAK2					381	Pyruvate kinase	115.78	_VFNQDLYFK(ac)R_	-1.0731	1	2	686.356	1.3381				0.238095		0.195238		0.2	1.3381	0.238095	0.197619
Q2RAK2					444	Pyruvate kinase	92.491	_LK(ac)TNQLR_	1.7767	1	2	457.775	2.00952									2.00952
Q2RAZ2					381	Alpha-L-arabinofuranosidase C-terminus family protein, expressed	130.2	_YVAIGNEDCDK(ac)GFYR_	-4.1479	1	2	924.915
Q2RAZ7					384	Alpha-L-arabinofuranosidase C-terminus family protein, expressed	55.261	_YVAIGNEDCGK(ac)K_	-2.197	1	2	698.332
Q2RBM8					79	Os11g0106066 protein	56.258	_K(ac)LETGWFWR_	4.2094	1	2	632.827							1.13		1.64			1.385
Q2RBN7			LOC_Os11g01380		389	Clathrin heavy chain 1	102.4	_FQELFAQTK(ac)YK_	-1.8943	1	2	722.877		0.32		1.64	1.16	1.38	0.68	0.78	0.62	0.32	1.39333	0.693333
Q2RBN7			LOC_Os11g01380		651	Clathrin heavy chain 1	71.933	_ALQHYTELPDIK(ac)R_	0.19037	1	2	813.436									6.62			6.62
Q2RBN7			LOC_Os11g01380		865	Clathrin heavy chain 1	77.746	_SLLPVEPLVDECEK(ac)R_	1.4632	1	2	913.472				1.22857	1.01905	0.952381			0.8		1.06667	0.8
Q2RBN7			LOC_Os11g01380		1247	Clathrin heavy chain 1	90.15	_LAVTLVK(ac)LK_	3.0485	1	2	513.85	0.36	0.45	0.25	2.11	1.33	1.95	1.6	1.44		0.353333	1.79667	1.52
Q337B8					125	Electron transfer flavoprotein-ubiquinone oxidoreductase, mitochondrial	58.981	_FWLLTK(ac)NK_	1.8473	1	2	546.316
Q338E2					98	Os10g0410700 protein	82.426	_GFHGVEK(ac)K_	0.10854	1	2	472.253	0.34	0.34								0.34
Q338N8					83	Alanine aminotransferase	180.1	_EVIALCDHPCLLEK(ac)EETK_	-0.85724	1	3	742.698	0.23	0.25	0.24	0.83	0.61	1.19	1.1	1.53	2.23	0.24	0.876667	1.62
Q33BE1					166	Os10g0115600 protein	60.102	_EFEAYGPIK(ac)R_	-1.4335	1	2	626.322					1						1
Q42456					129	Aspartic proteinase oryzasin-1	128.08	_YK(ac)SGQSSTYQK_	0.28929	1	2	659.817
Q43007			LOC_Os01g07760		62	Phospholipase D alpha 1	69.815	_VYSTIDLEK(ac)AR_	3.2634	1	2	668.859					1.39	1.33	1.35	1.03	1.36		1.36	1.24667
Q43007			LOC_Os01g07760		286	Phospholipase D alpha 1	93.429	_TSVGLLK(ac)R_	-1.8031	1	2	458.285	0.41	0.41	0.4	1.16	0.8	0.9	0.8	0.7	0.87	0.406667	0.953333	0.79
Q43007			LOC_Os01g07760		560	Phospholipase D alpha 1	110.39	_VVSK(ac)IEAGER_	1.8289	1	2	565.314	0.4	0.26	0.38	1.44	1.21	0.52	0.49	0.57	0.48	0.346667	1.05667	0.513333
Q43009					218	Sucrose synthase 3	91.276	_AEK(ac)HLAGITADTPYSEFHHR_	1.1285	1	3	774.714				0.59			5.48	4.54	4.15		0.59	4.72333
Q43009					588	Sucrose synthase 3	72.583	_LDHVK(ac)NLTGLVELYGR_	-0.14048	1	3	623.679							1.05429	0.945714				1
Q53JY8					371	ATP-citrate synthase subunit alpha chain protein 1	107.09	_GGPNYQTGLAK(ac)MR_	-2.4343	1	2	717.862					0.74	0.88					0.81
Q53KN6					148	DnaJ protein, putative	62.546	_NVLCAK(ac)CK_	-0.16618	1	2	517.76	1									1
Q53PY3					11	Expressed protein	80.229	_HLCLVK(ac)FK_	-0.73527	1	2	543.81									1.02			1.02
Q53RK8					612	DEAD-box ATP-dependent RNA helicase 21	69.03	_VTTLHGGK(ac)SQEQR_	-0.83881	1	3	494.927				1.04		1.72					1.38
Q53WK4					99	Nucleosome assembly protein 1;2	51.445	_MYEPLYSK(ac)R_	2.6107	1	2	614.805
Q5JJM6			LOC_Os01g26832		312	Os01g0367100 protein	86.944	_FQGFTGTDGPLGK(ac)K_	0.39542	1	2	747.883	2.22	2.5	1.61					0.46	0.4	2.11		0.43
Q5JJV8					146	Os01g0965600 protein	55.261	_IFDK(ac)FGDHGVAIR_	-1.104	1	3	506.268
Q5JKB0					689	DNA replication licensing factor MCM4	76.586	_K(ac)HIQPQLSDEAAEELTR_	0.14603	1	3	669.676				3.17			0.63	0.71	0.76		3.17	0.7
Q5JKY4					141	Os01g0949800 protein	53.946	_ENLALLEAQLHGK(ac)R_	-2.0245	1	2	817.455
Q5JKY4					217	Os01g0949800 protein	108.31	_EHLAAFFAAK(ac)K_	1.228	1	2	637.848
Q5JKZ9					48	Os01g0952600 protein	42.314	_SHDTPEGALK(ac)YWHER_	2.144	1	3	623.296							4.28					4.28
Q5JL11					146	Putative soluble inorganic pyrophosphatase	50.178	_IIAVCADDPEYK(ac)HYNDIK_	0.29042	1	3	736.021
Q5JL11					170	Putative soluble inorganic pyrophosphatase	65.252	_FFEDYK(ac)K_	2.7978	1	2	509.748	2.13	3.31	2.59				1.72			2.67667		1.72
Q5JML8					9	DNA-binding protein-related-like	114.28	_(ac)AAAAAAAK(ac)R_	1.2582	1	2	442.751
Q5JMU8			LOC_Os01g71830		27	Endo-1,3-beta-glucanase	61.344	_SEVVQLYK(ac)SK_	0.27183	1	2	611.838	5.58	5.76	6.48		0.51	0.44		0.36		5.94	0.475	0.36
Q5JN54					11	Os01g0750800 protein	124.67	_NK(ac)WIEEWNAGR_	-0.61328	1	2	722.852				0.57	0.6	0.32	0.73				0.496667	0.73
Q5JN80			LOC_Os01g60800		133	Os01g0823400 protein	114.78	_APEEVK(ac)R_	0.37236	1	2	435.738	0.31	0.54	0.52	1.38	1.74	1.38	1.03	1	1.15	0.456667	1.5	1.06
Q5JNL6					453	Mitochondrial processing peptidase	95.153	_KPIEHFLK(ac)DLEAITLNDISSTAK_	0.98939	0.990706	4	657.109
Q5KQJ9					44	Os05g0181000 protein	70.628	_ETPAVVCFGDK(ac)QR_	1.0278	1	2	774.877
Q5KQJ9					245	Os05g0181000 protein	94.806	_HFAEK(ac)FK_	1.0222	1	2	474.751	0.15			1.11		0.68	0.79	0.64	0.96	0.15	0.895	0.796667
Q5KSL5					35	N-acetyl glutamate kinase 2	75.819	_TVVVK(ac)YGGAAMK_	-2.7107	1	2	633.35				1.21	1.92	1.6	0.98	1.56	1.4		1.57667	1.31333
Q5N7W3					492	Dolichyl-diphosphooligosaccharide--protein glycosyltransferase subunit 2	62.694	_TFKPHQVFLK(ac)LK_	0.75468	0.999996	3	509.973
Q5NAB7					268	Putative DNA-binding protein	62.463	_TEQVFNK(ac)MK_	2.4066	1	2	583.797
Q5NBT9					132	Protein TPR1	51.726	_ENEQLSK(ac)YGDTK_	0.54325	1	2	727.344				1.86	1.64	1.24	0.67		1.25		1.58	0.96
Q5QM99					36	60S ribosomal protein L37a	56.514	_MEVSQHSK(ac)YFCEFCGK_	-3.956	1	3	693.63									1.68			1.68
Q5QMY8					69	Putative serine/threonine protein kinase	100.02	_LVYQVGQK(ac)R_	1.5101	1	2	566.827	0.66	0.78	0.41	0.96	0.81	1.38	1.38	1.43	2.02	0.616667	1.05	1.61
Q5QNG0					229	Os01g0209400 protein	52.391	_TVYCTNIDK(ac)K_	0.36988	1	2	642.319						21					21
Q5SMV5					357	Carboxypeptidase	58.079	_SK(ac)WETCSDVVNTNWK_	-1.7723	1	2	948.433				2.49	1.83	1.08	1.86	1.23	1.97		1.8	1.68667
Q5TKQ5					169	Os05g0540300 protein	66.004	_AISSITTHLK(ac)SK_	0.49185	1	2	664.383
Q5VMA2					249	Os06g0156900 protein	57.532	_GPVFTDPK(ac)LK_	-3.5688	1	2	572.324						1.03333	0.966667				1.03333	0.966667
Q5VMJ3					95	Profilin LP04	83.623	_GTGGICVK(ac)K_	2.4624	1	2	481.26
Q5VMN4			LOC_Os06g06030		122	Proteasome subunit beta type	121.29	_NLGIK(ac)CR_	0.69952	1	2	451.747	0.43	0.37	0.38	1.28			0.88	1.03	0.93	0.393333	1.28	0.946667
Q5VMN4			LOC_Os06g06030		131	Proteasome subunit beta type	103.83	_LHELANK(ac)R_	1.6373	1	2	511.791
Q5VMT5			LOC_Os06g17840		737	Os06g0286351 protein	68.657	_LVDLLEEK(ac)K_	2.4594	1	2	564.829					0.64381						0.64381
Q5VMT5			LOC_Os06g17840		905	Os06g0286351 protein	95.502	_VHQYIK(ac)ER_	1.1724	1	2	557.804	0.73	0.72		1.43		0.99		0.72	0.98	0.725	1.21	0.85
Q5VMT5			LOC_Os06g17840		1330	Os06g0286351 protein	63.185	_TVDSGSLNGSIK(ac)R_	1.4906	1	2	688.362									2.1			2.1
Q5VMT5			LOC_Os06g17840		1413	Os06g0286351 protein	126.63	_WEIVASDDPPVK(ac)AR_	0.81852	1	2	812.92	0.23	0.49	0.1	1.01	0.81	0.88	1.22	1.14	1.29	0.273333	0.9	1.21667
Q5VMY4					536	DNA topoisomerase	59.116	_SQEEAHNIEK(ac)R_	0.25786	1	2	691.837
Q5VND2					247	Os06g0149900 protein	56.081	_IICVEPAESPVISGGEPGK(ac)HK_	1.6063	1	3	749.388
Q5VNM3			LOC_Os01g45190		165	DEAD-box ATP-dependent RNA helicase 2	107.32	_VCDMIK(ac)R_	0.63863	1	2	482.241	0.26	0.37	0.31	1.45	1.51	0.69	0.95	0.86		0.313333	1.21667	0.905
Q5VNT5					250	Glucose-1-phosphate adenylyltransferase large chain	89.624	_ASDYGLVK(ac)FDDSGR_	1.0071	1	2	786.37						2.74	4.71	5.72	7.83		2.74	6.08667
Q5VNT5					310	Glucose-1-phosphate adenylyltransferase large chain	58.511	_DVLLDILK(ac)SK_	1.6883	1	2	593.358							6.12	8.1	6.79			7.00333
Q5VNT5					312	Glucose-1-phosphate adenylyltransferase large chain	109.04	_SK(ac)YAHLQDFGSEILPR_	-1.8071	1	2	951.989									21			21
Q5VQ78					417	Coatomer subunit beta'-1	96.665	_IFSK(ac)SFQEK_	-0.99866	1	2	578.306
Q5VRG3					198	Proteasome subunit alpha type-4-2	118.21	_VLSK(ac)TMDSTSLTAEK_	-1.65	1	2	826.924				1		1.33	1.08				1.165	1.08
Q5VRV7					137	Os01g0177200 protein	48.423	_IAVDK(ac)VILAESADR_	-1.3185	1	2	771.43					1.36	1.02	1.44				1.19	1.44
Q5VRV7					399	Os01g0177200 protein	53.349	_TVIAAK(ac)HPEFSSMR_	3.6901	1	2	808.417					6.62						6.62
Q5VRX8					319	Os01g0185200 protein	55.261	_FDDTNPEAEK(ac)K_	0.63872	1	2	668.307				1.15	1.23	1	1.43	1.86	1.5		1.12667	1.59667
Q5VRX8					577	Os01g0185200 protein	107.79	_EELNK(ac)TASR_	0.33142	1	2	545.28	2.64									2.64
Q5VRZ6					139	Os06g0112400 protein	100.23	_AFDEK(ac)HGFTSTAGAK_	-0.061165	1	2	804.886
Q5VS16					207	Putative uncharacterized protein P0541H01.18-2	73.616	_GMEDEK(ac)R_	-0.011686	1	2	453.703	0.54			1.12	0.74	1.33	0.6	0.63	1	0.54	1.06333	0.743333
Q5VS79					112	Calmodulin-binding protein-like	62.466	_VK(ac)WTTEDKPR_	2.6781	0.999948	3	434.566
Q5VS79					159	Calmodulin-binding protein-like	61.344	_TASAAATK(ac)LK_	1.444	1	2	502.293	1									1
Q5VS79					210	Calmodulin-binding protein-like	82.914	_ALQDHSK(ac)LK_	-0.065889	1	2	541.304			0.1	1.18	1.12	0.95				0.1	1.08333
Q5VS79					310	Calmodulin-binding protein-like	71.501	_DLAVAK(ac)AK_	0.45857	1	2	429.258	0.17	0.09	0.13	1.23	1.48	0.86	0.9	0.89	1.06	0.13	1.19	0.95
Q5W6G8			LOC_Os05g28300		534	Os05g0350700 protein	159.98	_RGDHGLSTGSEGDESGVAEK(ac)K_	0.12815	1	3	720.005	0.47	0.54	0.53	0.85	1.27	0.44	0.5	0.46	0.64	0.513333	0.853333	0.533333
Q5W6G8			LOC_Os05g28300		564	Os05g0350700 protein	85.533	_IAMLGHPSK(ac)R_	2.281	1	2	576.321	0.37	0.43								0.4
Q5W6G8			LOC_Os05g28300		609	Os05g0350700 protein	157.38	_LENAPTTK(ac)QR_	-2.4677	1	2	600.323	0.36	0.62	0.55	0.22	0.14	0.13	0.12		0.15	0.51	0.163333	0.135
Q5W6G8			LOC_Os05g28300		1080	Os05g0350700 protein	132.32	_EDPWTNNVK(ac)QR_	2.5777	1	2	714.847	1.08	0.52	0.63	0.77	1.18		0.8	0.84	0.78	0.743333	0.975	0.806667
Q5W6G8			LOC_Os05g28300		1112	Os05g0350700 protein	171.81	_TSGLGTSLVSNTK(ac)GK(ac)R_	-2.3314	1	2	845.46
Q5W6G8			LOC_Os05g28300		1114	Os05g0350700 protein	171.81	_TSGLGTSLVSNTK(ac)GK(ac)R_	-2.3314	1	2	845.46
Q5W7C5					357	Os05g0117864 protein	73.665	_SYK(ac)SIEK_	0.12712	1	2	448.74	0.2								1.84	0.2		1.84
Q5WMX0					86	DIP3	99.407	_LDISGHTVSAVGPDIK(ac)HCQSR_	0.25157	1	3	773.722
Q5WMX0					207	DIP3	67.93	_IHVK(ac)VFGDGR_	1.0737	1	2	585.325
Q5WN02					53	Os05g0150800 protein	177.06	_DSQTYVQMK(ac)R_	-0.71941	1	2	649.314	2.1			1.64	0.58		0.87	1.85		2.1	1.11	1.36
Q5Z480			Os09g0573200		194	Os09g0573200 protein	67.08	_EWK(ac)HVVQEIAR_	1.6567	1	3	479.593	0.27	0.33		1.79	0.19	0.1	1.37	1.83	2.68	0.3	0.693333	1.96
Q5Z4M2					44	Putative microtubule-associated protein	65.374	_VLYQLDQECLDVYK(ac)R_	3.3873	1	2	992.496
Q5Z4M6			LOC_Os06g20320		241	Os06g0308000 protein	123.98	_AAEIELK(ac)R_	3.6312	1	2	486.28	5.89	7.43	4.66	1.52		0.94				5.99333	1.23
Q5Z5X5					108	Os06g0713100 protein	89.231	_AEMLQESNISK(ac)FK_	-0.40447	1	2	783.895
Q5Z5Y2					204	Os06g0712600 protein	83.423	_GAAANNSAAAAAAAAASK(ac)R_	-2.0354	1	2	828.924
Q5Z6G7					58	Xyloglucan endotransglucosylase/hydrolase	64.476	_TSGSGFQSK(ac)HEYLYGK_	-1.5996	1	2	915.936						0.74					0.74
Q5Z6T5					100	Os06g0538900 protein	92.611	_MHGVAGVK(ac)SK_	-0.44514	1	2	528.287		0.11		1.46	0.68	0.83	0.79	1.08	0.62	0.11	0.99	0.83
Q5Z6U5					230	T-complex protein 1 subunit gamma	77.732	_DVVAPGK(ac)MR_	0.58328	1	2	507.774					1.84	2.04		1.92			1.94	1.92
Q5Z6U5					250	T-complex protein 1 subunit gamma	88.803	_IILLDCPVEYK(ac)K_	-2.8966	1	2	766.923				1.19	1.41	0.92	1.31		2.47		1.17333	1.89
Q5Z790					349	Os06g0531200 protein	112.13	_LSDQSECK(ac)NR_	-1.5538	1	2	639.791	0.98	1.39	1.03	1.62	1.01	1.07	0.78	0.47	0.78	1.13333	1.23333	0.676667
Q5Z7I8					232	Aspartate aminotransferase	94.409	_EISHQFK(ac)VK_	-1.3322	1	2	579.319	0.540476	0.097619								0.319048
Q5Z854					151	Putative 26S proteasome regulatory subunit S2	64.711	_HVDSTNYK(ac)R_	-2.6724	1	2	581.286
Q5Z8Y4					409	UDP-sugar pyrophosphorylase	66.893	_THGAISEFVNPK(ac)YTDSTK_	1.2004	1	3	679.669	0.83			0.77		0.62	1.56			0.83	0.695	1.56
Q5Z904					172	ATP/GTP-binding protein-like	71.98	_HPQLLK(ac)PQLQSGSDIR_	1.7147	1	3	620.343
Q5Z907					287	Os06g0562600 protein	74.841	_YFDEMVQK(ac)CK_	1.8187	1	2	695.313					0.43						0.43
Q5Z984					61	Os06g0725000 protein	117	_NTHFLEK(ac)VSTTFGK_	-1.1735	1	2	825.928
Q5Z984					80	Os06g0725000 protein	97.69	_EDEIIVGCQSGK(ac)R_	0.15902	1	2	766.872
Q5Z9H9			LOC_Os06g49480		78	Peptidyl-prolyl cis-trans isomerase	121.6	_TVPK(ac)TAENFR_	3.1594	1	2	602.82	0.46	0.58	0.53	0.9		0.66	1.19	0.9	1.57	0.523333	0.78	1.22
Q5Z9H9			LOC_Os06g49480		91	Peptidyl-prolyl cis-trans isomerase	111.86	_ALCTGEK(ac)GTGK_	0.098344	1	2	582.29		0.828571	1.06							0.944286
Q5Z9H9			LOC_Os06g49480		207	Peptidyl-prolyl cis-trans isomerase	103.83	_IEAEGQQSGSPK(ac)SK_	-0.58784	1	2	744.37				0.6	1.07	0.73	2.16	1.03	1.86		0.8	1.68333
Q5Z9Z8					35	Os06g0319700 protein	70.256	_LHGCTFK(ac)K_	0.75157	1	2	516.768	0.74	0.6					1	0.59		0.67		0.795
Q5Z9Z8					66	Os06g0319700 protein	59.975	_LNK(ac)HIWSSGIR_	0.80356	1	2	676.875				1.47	1.27	0.7			1.44		1.14667	1.44
Q5ZBJ1					166	Putative uncharacterized protein P0046B10.2-2	75.911	_AVK(ac)YVDAAHFAVPQGAR_	1.6381	1	2	921.486		1								1
Q5ZC88			LOC_Os01g27150		232	CUL1	83.753	_AEECLK(ac)R_	1.4263	1	2	474.234		0.57	0.24	1.67	1.54	1.54	1.54	0.77	1.35	0.405	1.58333	1.22
Q5ZC88			LOC_Os01g27150		622	CUL1	50.354	_LLHSLSCAK(ac)YK_	0.65897	1	2	681.366				1.73	1.17	0.91	1.66	1.25			1.27	1.455
Q5ZCK7					185	Putative (1,4)-beta-xylan endohydrolase	130.56	_GQVDGSGHFK(ac)FR_	0.47824	1	3	459.562
Q5ZD71					161	Putative aspartyl-tRNA synthetase	56.432	_EK(ac)FPEEIR_	0.89383	1	2	545.282
Q5ZD71					359	Putative aspartyl-tRNA synthetase	63.816	_EFSNTDLK(ac)K_	1.9119	1	2	562.285
Q5ZE11					52	Mak3 protein-like protein	188.59	_YNEK(ac)YYHDTIASK_	-0.38662	1	2	837.394	0.31	1.19	0.53	1.35	0.83	1.14	1.52	1.4	2.96	0.676667	1.10667	1.96
Q5ZE11					158	Mak3 protein-like protein	90.725	_YYK(ac)NITPPDCYVLTK_	1.7789	1	2	958.977	0.25	0.26	0.27	0.73	0.57	0.51	1.93	1.77	1.77	0.26	0.603333	1.82333
Q5ZEN1					211	Eukaryotic translation initiation factor 3 subunit A	127.94	_NHLANLNK(ac)YR_	-0.93454	1	2	642.844	1.46	1.03	0.88	0.88	0.95	0.89	0.84	1.16	1.01	1.12333	0.906667	1.00333
Q60DW3			LOC_Os05g34640		144	PHD finger protein ALFIN-LIKE 5	100.02	_LFNMINNLPTIFEVVTGAAK(ac)K_	1.6818	1	3	788.099			0.83	1.63	1.72	1.54	2.97	2.55	2.7	0.83	1.63	2.74
Q60E59					134	Ribosomal protein	82.279	_FLEIQK(ac)LR_	0.55715	1	2	544.827	5.95	6.79	5.06							5.93333
Q60EI0					69	Putative ferredoxin sulfite reductase	69.998	_DASEVK(ac)R_	0.71474	1	2	423.719				1.35		0.58	1.32	1.64	1.6		0.965	1.52
Q60EI0					255	Putative ferredoxin sulfite reductase	83.692	_IMSAEEPPEVTK(ac)AR_	0.73098	1	2	800.406					2.15						2.15
Q60EI0					393	Putative ferredoxin sulfite reductase	82.287	_AEVEK(ac)YYGK_	-1.7879	1	2	564.782		2.28						2.06		2.28		2.06
Q60EJ0					178	Os05g0501700 protein	77.923	_DHDMK(ac)ER_	-0.36026	1	2	486.714		0.746667	0.853333			0.361905	0.529524	0.811429	1.97333	0.8	0.361905	1.10476
Q60EL7					69	Os05g0456300 protein	103.55	_VFDEGIVK(ac)R_	3.0091	1	2	552.806
Q60EW3					230	Os05g0371200 protein	56.013	_WTDGLILK(ac)R_	0.96339	1	2	572.33
Q60EY9					250	Os05g0208000 protein	73.722	_MQPDASGK(ac)YPYTGSLDCAMK_	3.4026	1	3	754.667				0.43	0.67	0.37	0.27	0.38	0.56		0.49	0.403333
Q650T8					450	Os09g0520800 protein	53.718	_HEVYVDGGGAAVASGTTVGHK(ac)R_	0.45151	1	3	737.37						1.85	2.66	1.25			1.85	1.955
Q651B0					16	Peptidyl-prolyl cis-trans isomerase	74.611	_VFFDILIGK(ac)AR_	1.9112	1	2	660.887
Q651B0					33	Peptidyl-prolyl cis-trans isomerase	74.141	_VVMELFADTVPK(ac)TAENFR_	-1.8951	1	3	703.694
Q651B0					98	Peptidyl-prolyl cis-trans isomerase	80.688	_FADENFK(ac)LR_	-2.7828	1	2	591.301	0.4				0.22	0.19	0.19		0.39	0.4	0.205	0.29
Q651B0					134	Peptidyl-prolyl cis-trans isomerase	121.21	_TTWLDGK(ac)HVVFGK_	3.4793	1	2	765.409
Q651E0					23	Os09g0540600 protein	90.759	_SSAAEMEEHQNWK(ac)K_	1.2489	1	2	858.886
Q651E8					66	Os09g0539500 protein	76.073	_VIEYCSK(ac)HVEAR_	1.3629	1	3	511.589				1.03	1.19	0.96	0.89	1.1	1.05		1.06	1.01333
Q652B0					328	Heat stress transcription factor B-2c	104.05	_LFGVSIGLK(ac)R_	0.17526	1	2	566.348
Q654V6					90	Pyruvate dehydrogenase E1 component subunit alpha-2, mitochondrial	58.098	_AEIAADSLYK(ac)AK_	1.743	1	2	661.354							1.04	0.9				0.97
Q655Q2					228	Os01g0314100 protein	94.922	_HLAK(ac)QYGLNISDIQGTGK_	0.66202	1	3	662.353
Q655Q2					362	Os01g0314100 protein	62.823	_ALSK(ac)YPLLNSCFVEETNEVIFK_	-0.055244	1	3	881.784
Q655T1			LOC_Os06g45710		125	Phosphoglycerate kinase	86.833	_FYK(ac)EEEK_	-0.80832	1	2	507.743	0.91	1.18	1.24	0.54	0.62	0.57		0.6		1.11	0.576667	0.6
Q655T1			LOC_Os06g45710		129	Phosphoglycerate kinase	90.725	_FYKEEEK(ac)NDPEFANK_	-0.19338	0.999169	2	965.447
Q656J2					183	Reticulon-like protein	106.62	_EIALGHDLK(ac)K_	-3.9505	1	2	583.332	2.80286	0.454286	0.394286	0.385714						1.21714	0.385714
Q656U1					70	Os01g0565600 protein	56.404	_STANLVQK(ac)CK_	4.0813	1	2	595.814				1							1
Q65WV6					149	Os05g0475400 protein	95.094	_GAFGSDGEK(ac)YAR_	1.1023	1	2	650.302
Q65WW3					257	Os05g0474600 protein	67.385	_GTSVIPK(ac)STK_	1.1479	1	2	530.306									0.18			0.18
Q65WY6					319	Os05g0182800 protein	69.261	_FDDTNPEAEK(ac)K_	0.61902	1	2	668.307
Q65X66			LOC_Os05g41640		116	Os05g0496200 protein	85.813	_FAVGTEAIAK(ac)K_	1.5313	1	2	588.835	4.45	5.93	5.37	0.39	0.95	0.36	0.31	0.28	0.41	5.25	0.566667	0.333333
Q65X95					393	Os05g0524600 protein	55.353	_K(ac)NWMGDPCLPR_	2.5155	1	2	708.332				1.45	1.63	1.54	1.23		1.03		1.54	1.13
Q65XE3					37	Putative cullin 1	76.943	_DK(ac)HDEFMLR_	1.0787	1	3	411.529				1.27	1.71	1.19	0.82	1.12	1.49		1.39	1.14333
Q65XE3					571	Putative cullin 1	73.951	_LLHSLSCAK(ac)YK_	-0.9818	1	3	454.58							0.742857		0.822857			0.782857
Q65XG4					164	Os05g0457700 protein	105.2	_WSDQGHLK(ac)CR_	-1.3774	1	2	664.812
Q65XV6			LOC_Os05g02060		68	Os05g0111200 protein	79.713	_LEHMLK(ac)K_	-0.94578	1	2	470.768				1.8	1.63	1.2	3.37	2.61	2.51		1.54333	2.83
Q67IU3					271	Os02g0152600 protein	81.632	_ICQAYDLDK(ac)IDVLK_	1.3046	1	2	868.45		0.0114286	0.0152381			0.0190476	0.0266667	0.0266667	0.0266667	0.0133333	0.0190476	0.0266667
Q67J16					467	Os09g0459800 protein	107.79	_VVATCGGK(ac)CK_	2.0622	1	2	561.276
Q67UE5					388	Putative formate--tetrahydrofolate ligase	77.058	_FM(ox)DIK(ac)CR_	-0.77992	1	2	514.239
Q67UF2					140	Putative storekeeper protein	128.54	_SAAVASSAEHSK(ac)R_	-0.77417	1	2	671.839
Q67UI1					497	Glutaredoxin-related-like protein	123.79	_SIQGCEEFK(ac)R_	0.071525	1	2	648.306					1.84		1.45				1.84	1.45
Q67UR9			LOC_Os06g44030		258	Os06g0649500 protein	70.889	_SSEGGK(ac)QGGSVK(ac)K_	-0.99286	1	2	666.841	0.1	0.1		1.01	0.43	0.57	1.36	1.9	1.49	0.1	0.67	1.58333
Q67UR9			LOC_Os06g44030		264	Os06g0649500 protein	70.889	_SSEGGK(ac)QGGSVK(ac)K_	-0.99286	1	2	666.841	0.1	0.1		1.01	0.43	0.57	1.36	1.9	1.49	0.1	0.67	1.58333
Q67VZ1					287	Annexin	93.649	_LITEAYQK(ac)R_	1.2072	1	2	582.325	1									1
Q67WU6					296	Purple acid phosphatase	48.794	_YELK(ac)HVDR_	0.38924	1	3	367.861			0.33	0.78	1.14	0.51		0.64	0.46	0.33	0.81	0.55
Q688F7					291	Putative histone deacetylase HD2	51.727	_TFNSEMALQSHSK(ac)AK_	-0.33452	1	2	860.92
Q688K0			LOC_Os05g34540		206	Os05g0418000 protein	71.888	_YLNEPAIDTVK(ac)R_	0.24016	1	2	730.891
Q688K0			LOC_Os05g34540		277	Os05g0418000 protein	145.6	_VCGVTSEGETAK(ac)CK_	-2.1533	1	2	784.358	0.41	0.42	0.27	1.25	0.53	0.66	1.1	0.99	1.45	0.366667	0.813333	1.18
Q688M9			LOC_Os05g33100		214	'putative endo-1,31,4-beta-D-glucanase	90.05	_YK(ac)NDDAAAVK_	1.6349	1	2	568.783	0.41	0.61	0.62	0.84	0.96	0.76	0.42	0.34	0.43	0.546667	0.853333	0.396667
Q688Q9					449	Glutamate--cysteine ligase A, chloroplastic	111.82	_GYK(ac)EVGFLR_	1.1418	1	2	555.801	1.47	1.96	1.54							1.65667
Q688Q9					478	Glutamate--cysteine ligase A, chloroplastic	64.64	_LLNLYETK(ac)WQR_	2.8751	1	2	753.409
Q688T8					202	Glucose-1-phosphate adenylyltransferase	40.475	_FIWVLEDYYK(ac)HK_	1.3491	1	3	561.624				2.3	10.79	7.91					7
Q69IM3			LOC_Os09g33980		1049	Bromodomain protein 103-like	127.84	_SYEALK(ac)R_	1.7304	1	2	454.745	0.56	0.43	0.48	0.93	0.95	0.48	0.98	1.05	1.05	0.49	0.786667	1.02667
Q69JW2			LOC_Os02g36710		61	NAP1-related protein 2	105.65	_VLEVEQK(ac)YSEIR_	1.5517	1	2	767.909	0.48		0.68	2.2	1.78	1.98				0.58	1.98667
Q69JW2			LOC_Os02g36710		174	NAP1-related protein 2	84.479	_EGMEIANGNAK(ac)K_	0.97892	1	2	652.319
Q69LA6			LOC_Os07g01020		106	Probable pyridoxal 5'-phosphate synthase subunit PDX1.1	83.862	_AVTIPVM(ox)AK(ac)AR_	-0.65704	1	2	607.85	0.36	0.35	0.41	0.49	0.74	0.57	0.43	0.61	0.59	0.373333	0.6	0.543333
Q69LA6			LOC_Os07g01020		212	Probable pyridoxal biosynthesis protein PDX1.1	92.939	_NM(ox)DDDEVFSYAK(ac)R_	-1.0642	1	2	824.351
Q69LE7					164	Probable polyribonucleotide nucleotidyltransferase 1, chloroplastic	73.665	_TSGGFFK(ac)R_	-4.1666	1	2	471.246	5.95	7.58	7.48							7.00333
Q69MF4					103	Putative uncharacterized protein OJ1261_A08.17	60.161	_AVLDAAPADK(ac)FK_	0.35846	1	2	644.351	2.37714	0.232857	0.39							1
Q69MX3					33	Os09g0407900 protein	62.325	_GRDEEEEEEEEVIDGEAAQK(ac)R_	0.66163	1	3	830.369
Q69N38					296	Os09g0408000 protein	75.416	_HLASLPIQAK(ac)HR_	-1.3872	1	3	471.609
Q69NB7					56	Putative uncharacterized protein OSJNBa0016E03.7	53.089	_MTPAVEEK(ac)R_	0.6521	1	2	551.782		0.25		1.26	1.18		1.33	1.56	1.92	0.25	1.22	1.60333
Q69Q87					40	Copper chaperone COX17-1-like protein	55.353	_ICCACPDTK(ac)K_	-4.7636	1	2	647.783
Q69QI6					60	Nucleotidase-like protein	111.65	_EFEDAK(ac)R_	2.3326	1	2	468.725
Q69QI6					134	Nucleotidase-like protein	81.656	_YPESCLK(ac)YEYDHGFPIR_	-1.1377	1	3	739.342
Q69QI6					182	Nucleotidase-like protein	82.515	_LSLSEIK(ac)ELYGTR_	2.1047	1	2	775.925
Q69QI6					259	Nucleotidase-like protein	58.274	_ILSEPQK(ac)YLIK_	1.3318	1	2	687.406
Q69QQ6			Os09g0482100		55	Heat shock protein 81-2	94.692	_FESLTDK(ac)SK_	1.391	1	2	548.78	0.29	0.39	0.3	1.09	0.97	1.1	1.31	1.32	1.64	0.326667	1.05333	1.42333
Q69QQ6			Os09g0482100		198	Heat shock protein 81-2	95.662	_K(ac)HSEFISYPISLWTEK_	-0.0014481	1	3	669.679	0.17	0.11		1.29	1.12	1.5	2.03	1.59	2.24	0.14	1.30333	1.95333
Q69QQ6			Os09g0482100		246	Heat shock protein 81-2	188.13	_VEDVDEEKEEK(ac)EK_	1.0308	0.999999	2	824.383				1.76	1.19	0.82	1.34	1.02	1.2		1.25667	1.18667
Q69QQ6			Os09g0482100		265	Heat shock protein 81-2	220.69	_EVSHEWNVMNK(ac)QK_	0.59106	1	3	557.603			0.11	0.76	1.1	0.61	0.61	1.73	1.53	0.11	0.823333	1.29
Q69QQ6			Os09g0482100		318	Heat shock protein 81-2	87.754	_AILFVPK(ac)R_	0.59074	1	2	493.313	0.17	0.21	0.16	1.18	0.78	0.57	1.19	1.22	1.69	0.18	0.843333	1.36667
Q69QQ6			Os09g0482100		442	Heat shock protein 81-2	238.07	_YHSTK(ac)SGDELTSLK_	-0.5227	1	2	804.399	0.15	0.28	0.15	1.35	0.62	0.94	1.18	0.87	1.93	0.193333	0.97	1.32667
Q69QQ6			Os09g0482100		483	Heat shock protein 81-2	104.24	_AVENSPFLEK(ac)LK_	1.2994	1	2	708.89	0.21	0.19	0.16	0.89	1.02	0.8	1.9	1.27	1.39	0.186667	0.903333	1.52
Q69QQ6			Os09g0482100		531	Heat shock protein 81-2	116.52	_LDESEDEK(ac)K_	-0.98624	1	2	567.762				0.489048	0.65	0.51381	0.476667	0.687143	0.606667		0.550952	0.590159
Q69QQ6			Os09g0482100		540	Heat shock protein 81-2	66.27	_EK(ac)FEGLCK_	1.0826	1	2	526.758			0.23	2.77	1.13	0.9	1.22	1.3	1.27	0.23	1.6	1.26333
Q69SU2					449	Os02g0554100 protein	67.227	_GIPAGNGTETHVPQGDVK(ac)R_	0.81721	1	3	659.005			0.15	2.7	1.52	2.26	3.18	2.7	5.83	0.15	2.16	3.90333
Q69SU7					18	Os02g0553600 protein	63.944	_FGGGGEPAAK(ac)R_	1.0299	1	2	544.778									0.56			0.56
Q69T46					411	Zinc-finger protein-like	219.61	_NTADSSTSSISYK(ac)QK_	1.1635	1	2	829.897	0.14	0.17	0.12	0.67	0.89	0.47	0.48	0.42	0.37	0.143333	0.676667	0.423333
Q69T99					203	Glucose-1-phosphate adenylyltransferase	50.791	_MDYQK(ac)FIQAHR_	-4.2532	1	3	493.578
Q69TG8					121	Os06g0216800 protein	88.101	_FEDENFVLK(ac)HER_	2.7161	1	2	802.889
Q69UF2					282	Os06g0594100 protein	76.759	_FK(ac)NEPESGPQLDK_	-0.71025	1	2	765.875					2.22						2.22
Q69UI2					93	40S ribosomal protein S13-1	90.348	_AHGLAPEIPEDLYFLIK(ac)K_	-0.32957	1	3	699.386
Q69UI2					112	40S ribosomal protein S13-1	120.46	_DKDSK(ac)FR_	-1.0982	1	2	469.241							0.874286	1.03857	1.08714			1
Q69V07					402	Putative 2-amino-4-hydroxy-6-hydroxymethyldihydropteridine diphosphokinase	90.906	_EVASELYK(ac)R_	0.099512	1	2	568.801
Q69WY2					208	Uncharacterized protein	91.313	_VVDILYSCQK(ac)K_	1.1141	1	2	697.871				2.06	1.79	1.88	1.52	1.51	1.81		1.91	1.61333
Q69X42					861	Putative glycine dehydrogenase	63.694	_LEK(ac)HYPVLFR_	-0.093839	1	3	448.587	3.93	5.82	5.36	0.19			0.15	0.22	0.34	5.03667	0.19	0.236667
Q69X42					898	Putative glycine dehydrogenase	105.95	_TTAGIEPEDVAK(ac)R_	-0.37841	1	2	714.87	6.8	6.83	7.37							7
Q69XJ9					39	Os06g0602600 protein	72.152	_KPLFFYVNLAK(ac)R_	3.1564	1	3	513.301
Q6ASR1					202	Chaperonin protein	79.986	_HK(ac)FDVDTR_	4.0696	1	2	530.265					1.27	1.46		1.79	2.34		1.365	2.065
Q6AT27					85	Putative fibrillarin	108.43	_HDGVFIAK(ac)AK_	0.1019	1	2	564.314							1.58		1.32			1.45
Q6AT27					106	Putative fibrillarin	117.7	_NMVPGESVYGEK(ac)R_	-1.9368	1	2	754.364				0.63	0.8	0.62	1.08	0.98	1.47		0.683333	1.17667
Q6AT40					470	Os05g0558900 protein	56.043	_TLK(ac)HNIDHPR_	-1.0503	1	3	424.898
Q6ATB2					195	Probable GTP diphosphokinase CRSH2, chloroplastic	73.885	_HLDGVPK(ac)HQQR_	0.97857	1	3	452.909
Q6ATD9					29	Ribosomal protein L15	103.43	_LTRPTRPDK(ac)AR_	-0.10171	1	3	451.597
Q6ATD9					65	Ribosomal protein L15	58.815	_GIVYGK(ac)PK_	-0.10788	1	2	452.269			0.770476					1.22952		0.770476		1.22952
Q6ATD9					135	Ribosomal protein L15	79.148	_INWLCK(ac)PVHK_	1.5396	1	2	668.863
Q6AVI0					111	Zinc finger BED domain-containing protein RICESLEEPER 2	137.14	_IAGTSHLK(ac)R_	1.3627	1	2	512.799	0.89	0.86	0.76	0.94	0.77	0.71	0.81	0.57	0.59	0.836667	0.806667	0.656667
Q6AVI0					123	Zinc finger BED domain-containing protein RICESLEEPER 2	104.86	_HITLGSCPIIK(ac)NQEHK_	0.2924	1	3	639.672
Q6AVI0					544	Zinc finger BED domain-containing protein RICESLEEPER 2	69.721	_IYGVEAAK(ac)YVK_	-3.4339	1	2	641.856	0.82	1.15		1.54	1.23	1.4	1.01		0.42	0.985	1.39	0.715
Q6EQZ3					248	Os02g0450000 protein	99.796	_EDLGALAMLEDSVK(ac)R_	-2.3217	1	2	844.93		0.71	0.95		0.52	2	1.09	2.12	0.59	0.83	1.26	1.26667
Q6ES10					15	Probable histone acetyltransferase type B catalytic subunit	94.584	_GTDAAADPK(ac)KR_	0.9452	0.772846	2	586.307
Q6ESJ0					99	Glutathione peroxidase	62.466	_DVDLSTFK(ac)GK_	-0.62776	1	2	576.301	0.604762									0.604762
Q6ETC4					518	Os02g0448400 protein	74.133	_INEK(ac)YHLIDSK_	-0.12078	1	2	701.372	3.45					0.67			2.38	3.45	0.67	2.38
Q6ETD3					399	Os02g0106100 protein	60.157	_FYASK(ac)TFYDPAK_	-3.0143	1	2	740.361
Q6ETD3					578	Os02g0106100 protein	61.833	_SSHADDIVK(ac)R_	0.75908	1	2	585.299		0.81	0.6							0.705
Q6ETD9					124	Calmodulin-binding protein-like	120.87	_SK(ac)YTYEAESAGR_	1.3433	1	2	702.326				1.07	0.47			0.51	1.11		0.77	0.81
Q6ETD9					310	Calmodulin-binding protein-like	75.738	_HLAVAK(ac)AK_	-1.1151	1	2	440.274
Q6ETN1			LOC_Os02g08120		21	Os02g0177800 protein	54.768	_GLEAAAAGGDGHPEAK(ac)R_	0.53814	1	3	550.273		0.34		1	0.46	0.55	2.03	1.53	1.97	0.34	0.67	1.84333
Q6ETN4					23	Small nuclear ribonucleoprotein F	62.717	_PVIVK(ac)LK_	-1.0088	1	2	419.792	1									1
Q6ETY0					51	Vacuolar protein sorting-associated protein 29	127.83	_EVHDYLK(ac)SLCPDLHITR_	2.2302	1	3	713.361				0.63	0.67						0.65
Q6ETY0					74	Vacuolar protein sorting-associated protein 29	76.868	_YPETK(ac)TLTIGQFK_	-0.50977	1	2	784.422				1.83			2.16	2.45	2.29		1.83	2.3
Q6EUD4					245	Os02g0245100 protein	215.02	_APLAQLAGHGYAVK(ac)R_	-0.2799	1	2	797.447	0.18							0.09		0.18		0.09
Q6EUF8					356	Citrate synthase	80.165	_VYK(ac)NYDPR_	-0.4307	1	2	548.775	0.41	0.37	0.55	1.07						0.443333	1.07
Q6EUF8					400	Citrate synthase	68.536	_AALSDDYFVK(ac)R_	-1.2493	1	2	663.838		0.52	0.82	1.37	0.37	0.51	1.14			0.67	0.75	1.14
Q6EUP4					37	14-3-3-like protein GF14-E	130.72	_VAK(ac)TVDSEELTVEER_	1.2767	1	2	873.941		0.457143			0.347619	0.233333			0.366667	0.457143	0.290476	0.366667
Q6EUQ7			LOC_Os02g07890		47	Os02g0175600 protein	65.179	_ILFDK(ac)YHPGYFGK_	1.3673	1	3	542.949		0.18	0.19	0.82	0.68	0.52	1.47	1.27	1.54	0.185	0.673333	1.42667
Q6F322					358	Histone-lysine N-methyltransferase	57.55	_SGINCFK(ac)YK_	-1.924	1	2	579.784		0.6	0.69	0.75	1.51	1.21	0.77	1.46	0.87	0.645	1.15667	1.03333
Q6F331					87	Os05g0490100 protein	99.409	_VSVHHFHGNNVDLGTACGK(ac)YYR_	1.0877	1	4	644.058				0.71	1	0.41	0.96	2.12	1.57		0.706667	1.55
Q6H450					249	Annexin	66.993	_YFAK(ac)VLR_	-1.8993	1	2	469.777
Q6H4G4					110	Os09g0370200 protein	101.2	_AVTQEAQQTSVPK(ac)R_	2.8344	1	2	792.921	1.79					0.87		0.82	1.94	1.79	0.87	1.38
Q6H4P7					911	Os09g0378300 protein	76.228	_YLQDSIVK(ac)FR_	2.716	1	2	655.859								2.99				2.99
Q6H4P7					966	Os09g0378300 protein	98.898	_VLQSK(ac)FDSQAR_	-0.082713	1	2	660.849
Q6H4P8					159	Putative associated molecule with the SH3 domain of STAM	74.415	_PIVQQK(ac)R_	0.62917	1	2	455.777	0.38	0.27	0.43	1.07	1.21	1.19	1.75	2.07	2.26	0.36	1.15667	2.02667
Q6H512			LOC_Os02g07740		103	Os02g0173700 protein	55.235	_VSDVNHIK(ac)WR_	0.54786	1	3	432.567	1.39	1.48	1.35	0.59		0.55	0.11		0.44	1.40667	0.57	0.275
Q6H513			LOC_Os02g07720		225	Os02g0173500 protein	96.948	_VNMGLK(ac)NLR_	-0.22565	1	2	543.808	0.31	0.24	0.29	0.94	0.6	0.46		0.75	0.77	0.28	0.666667	0.76
Q6H547					380	Os02g0523500 protein	65.879	_PIHDQK(ac)FTGK_	1.6192	1	3	404.884	3.72857	0.454286	0.441429				1.28143		0.758571	1.54143		1.02
Q6H547					766	Os02g0523500 protein	52.527	_VASIQQQLASLK(ac)LK_	0.034288	1	2	784.972							1					1
Q6H547					954	Os02g0523500 protein	70.373	_AALQNLEQFQEK(ac)AK_	1.8504	1	2	830.439	1.15476						0.438095		0.409524	1.15476		0.42381
Q6H5B5					468	Os09g0379900 protein	108.74	_K(ac)HGASYTR_	-0.63837	1	2	481.246
Q6H5D1					205	Haloacid dehalogenase-like hydrolase-like protein	51.436	_EALLYSLK(ac)HR_	-3.0387	1	3	424.575					0.8						0.8
Q6H5V6					129	Os02g0638000 protein	53.565	_AAELPETAEHSEHLK(ac)PK_	-0.63385	1	3	643.662
Q6H611					53	Succinate dehydrogenase subunit 7, mitochondrial	65.842	_ALLEEDTALK(ac)R_	2.5088	1	2	650.859			1.08				0.85			1.08		0.85
Q6H660			LOC_Os02g43020		6	Os02g0644100 protein	73.324	_(ac)ADEAK(ac)AK_	-0.81059	1	2	408.709				0.73	0.77		1.39	1.38	1.48		0.75	1.41667
Q6H660			LOC_Os02g43020		410	Os02g0644100 protein	87.989	_YPDAVK(ac)HYTEAIR_	1.8734	1	2	802.907		1.77	5.53							3.65
Q6H6D5					129	Os02g0168500 protein	51.445	_VFDFTK(ac)FNAR_	-0.86271	1	2	643.83									0.92381			0.92381
Q6H6P8					303	Branching enzyme-3	69.812	_YIFK(ac)HPQPK_	2.187	1	2	600.332							1.54286	0.457143				1
Q6H6P8					587	Branching enzyme-3	68.189	_WSEK(ac)CVTYAESHDQALVGDK_	1.5743	1	3	789.03			0.529524				0.830476	0.952381	1.68762	0.529524		1.15683
Q6H6P8					688	Branching enzyme-3	94.688	_FIPGNNNSYDK(ac)CR_	-0.9715	1	2	813.87							8.92	5.01	7.07			7
Q6H734					291	Os02g0198600 protein	61.56	_K(ac)HQCIIDLK_	2.2658	1	2	598.826						4.7					4.7
Q6H734					299	Os02g0198600 protein	51.03	_HQCIIDLK(ac)DNVLR_	-4.7135	1	2	833.441
Q6H7M0					27	Putative 3-oxoacyl carrier protein synthase	96.673	_ALSTK(ac)YNSLPQAASR_	-2.0509	1	2	824.936	4.03	1.39		0.98						2.71	0.98
Q6H7P9					239	Os02g0195500 protein	77.776	_MSSVVDALHDCQK(ac)K_	-2.4828	1	2	830.395
Q6H7T1			LOC_Os02g06700		95	Os02g0162500 protein	135.16	_ELGITALHIK(ac)LR_	1.7043	1	2	703.43	0.23	0.3	0.11	1.17	0.46	0.37	1.54	1.15	1.29	0.213333	0.666667	1.32667
Q6H819			LOC_Os02g08410		157	Os02g0180500 protein	71.692	_YVAEVK(ac)FK_	1.0474	1	2	513.287	0.25		0.31	0.95	1.46	0.76	0.7	0.69	0.63	0.28	1.05667	0.673333
Q6I5G9			LOC_Os05g45740		24	Os05g0533800 protein	105.98	_FAAK(ac)HGCAYHR_	-0.25435	1	3	453.884	0.24	0.28	0.2		0.79	0.54	0.46		0.42	0.24	0.665	0.44
Q6I5G9			LOC_Os05g45740		39	Os05g0533800 protein	103.76	_NQK(ac)YVADPPTIER_	0.17992	1	2	786.904				0.17							0.17
Q6I5L0			LOC_Os05g36000		97	Os05g0435700 protein	64.104	_VIDYK(ac)PGEYAVGIK_	-0.54527	1	2	797.43	0.26	0.35	0.24	1.29	1.82	1.08	2.33	1.8	1.79	0.283333	1.39667	1.97333
Q6I5R5					32	Putative cold regulated protein	66.56	_HYTLEGQGAK(ac)K_	-2.3251	1	2	637.33
Q6I608			LOC_Os05g48310		21	Os05g0556900 protein	65.246	_GTILGYK(ac)R_	0.40598	1	2	475.277	0.14			0.71	0.68	0.59	1.44	1.45	1.32	0.14	0.66	1.40333
Q6I608			LOC_Os05g48310		51	Os05g0556900 protein	80.231	_EEVGWYAGK(ac)R_	1.9915	1	2	618.804	0.2				1.01	0.72	1.33	1.63	1.8	0.2	0.865	1.58667
Q6I610					29	Putative T-complex protein 1 beta subunit (TCP-1-beta) (CCT-beta)	91.961	_VAEIEAAEK(ac)QK_	0.47845	1	2	629.338				1.21	1.34	1.06	0.83	0.83	0.72		1.20333	0.793333
Q6I614					271	Putative dynamin	60.55	_EYFSTTPEYK(ac)HLAHR_	-0.76598	1	3	640.979				1.62		1.13			1.61		1.375	1.61
Q6I614					288	Putative dynamin	90.614	_SLSK(ac)HLETVIK_	-1.6023	1	2	648.88				1.39		0.59	0.48		0.57		0.99	0.525
Q6I614					372	Putative dynamin	44.968	_IYHVFDNQFPVAIK(ac)R_	2.2225	1	3	630.34
Q6K1T2					221	Lysine--tRNA ligase	72.2	_YHGLTDVDK(ac)R_	1.2971	1	2	623.315
Q6K2P6					25	Os09g0327100 protein	73.918	_VVLIGDSGVGK(ac)SNLLSR_	3.0788	1	2	878.502				2.19	4.02	2.79					3
Q6K2Y3					531	Os02g0307000 protein	105.14	_TSFALK(ac)YR_	-1.6322	1	2	514.282			0.52	1.2	1.33	1.05	0.93		1.23	0.52	1.19333	1.08
Q6K3M2					54	Putative uncharacterized protein OSJNBb0021C10.31	74.962	_ASGPSARK(ac)CPQK_	2.9552	1	2	664.841
Q6K4D4					164	Os09g0471900 protein	97.69	_NQALEGFHEFLK(ac)R_	3.7713	1	2	815.92
Q6K4E7					227	Aminopeptidase M1-D	153.54	_VYTQVGK(ac)SNQGK_	-2.0695	1	2	675.854
Q6K4E7					411	Aminopeptidase M1-D	61.344	_FQK(ac)ALASYIK_	-1.1859	1	2	605.845
Q6K4K9					461	Os09g0249700 protein	97.635	_DAAANNLK(ac)R_	2.3103	1	2	507.77					2.04	1.94		1.41			1.99	1.41
Q6K4P1					41	Eukaryotic translation initiation factor 3 subunit G	53.448	_VVSGPDENGFK(ac)K_	-0.50938	1	2	659.836					1.34		1.88	1.72	3.21		1.34	2.27
Q6K4U8					391	Putative RNA helicase	92.474	_ANPSGGSASGVGVGSGK(ac)R_	-2.2815	1	2	793.898			0.46	0.76	0.72	1.14	2.66	1.06	2.28	0.46	0.873333	2
Q6K5C8			Os02g0294600		167	Os02g0294600 protein	103.13	_TLQSEITPLGVNK(ac)K_	2.0282	1	2	785.446				1.16	1.12	1.07	2.6	2.32	2.9		1.11667	2.60667
Q6K5G8			LOC_Os02g38920		57	Glyceraldehyde-3-phosphate dehydrogenase 3, cytosolic	206.19	_YDTVHGQWK(ac)HHEVK_	-0.64155	1	2	903.44	0.11	0.11	0.14	0.5	0.5	0.62	1.1	0.86	0.83	0.12	0.54	0.93
Q6K5G8			LOC_Os02g38920		62	Glyceraldehyde-3-phosphate dehydrogenase 3, cytosolic	119.41	_HHEVK(ac)VK_	0.88837	1	2	459.761
Q6K5G8			LOC_Os02g38920		140	Glyceraldehyde-3-phosphate dehydrogenase 3, cytosolic	56.768	_DAPMFVVGVNEK(ac)EYK_	-0.77577	1	2	884.435
Q6K5G8			LOC_Os02g38920		143	Glyceraldehyde-3-phosphate dehydrogenase 3, cytosolic	83.602	_EYK(ac)SDVNIVSNASCTTNCLAPLAK_	1.5777	1	3	899.767
Q6K5G8			LOC_Os02g38920		196	Glyceraldehyde-3-phosphate dehydrogenase 3, cytosolic	78.903	_TVDGPSMK(ac)DWR_	0.021465	1	2	667.314				0.45	0.29	0.39	0.89	0.74	0.89		0.376667	0.84
Q6K5G8			LOC_Os02g38920		271	Glyceraldehyde-3-phosphate dehydrogenase 3, cytosolic	101.38	_EEAEGK(ac)LK_	0.44546	1	2	473.248	0.03			0.51	0.45	0.36	0.67	0.57	0.54	0.03	0.44	0.593333
Q6K5H5					381	Glucose-6-phosphate 1-dehydrogenase	56.404	_DAPGDIFK(ac)CK_	-2.3862	1	2	596.787
Q6K5H5					497	Glucose-6-phosphate 1-dehydrogenase	132.17	_GPPEADELSK(ac)R_	-0.96534	1	2	620.812
Q6K624					450	BRI1-KD interacting protein 135	68.355	_EMVSPK(ac)SVSK_	-0.36232	1	2	567.297				0.62	1.09	0.71	0.83		1.17		0.806667	1
Q6K643					545	Os02g0611400 protein	54.281	_NQLDHALSFLLK(ac)LEK_	3.2539	1	3	604.34
Q6K669					171	Leucine aminopeptidase 2, chloroplastic	87.323	_LPGQGFK(ac)R_	-0.11684	1	2	472.769		4.84	3.39							4.115
Q6K670					46	Os02g0794600 protein	66.55	_ICCACPDTK(ac)R_	1.8913	1	2	661.786
Q6K7A3					345	Os02g0469600 protein	81.656	_NSWGENWGEHGYYK(ac)ICR_	-2.2263	1	3	733.322
Q6K836			LOC_Os02g56219		254	GCN5-related N-acetyltransferase (GNAT) family protein-like	99.752	_WPEPK(ac)IAK(ac)GVR_	-2.1637	1	2	682.888	3.72	5.1	5.54	0.56	0.45	0.1	1.12		1.23	4.78667	0.37	1.175
Q6K836			LOC_Os02g56219		257	GCN5-related N-acetyltransferase (GNAT) family protein-like	99.752	_WPEPK(ac)IAK(ac)GVR_	-2.1637	1	2	682.888	3.72	5.1	5.54	0.56	0.45	0.1	1.12		1.23	4.78667	0.37	1.175
Q6K850					126	Os02g0804500 protein	75.764	_EISAAYEVLSDEK(ac)K_	2.2186	1	2	812.409	8.81		12.19							10.5
Q6K8D8					201	Os02g0759900 protein	94.114	_FEDLK(ac)ER_	1.4837	1	2	489.748	6.15	9.34	5.51							7
Q6K8U8					52	Os02g0785800 protein	78.939	_EEVAWYCGK(ac)R_	1.3677	1	2	670.309
Q6K975					6	Os02g0831300 protein	120.65	_(ac)MDAAHK(ac)R_	0.1241	1	2	456.721
Q6K9G4			LOC_Os02g40700		106	Os02g0620400 protein	79.837	_GLSCTWDVLAAVDK(ac)YYK_	1.0062	1	3	677.668	0.28	0.44	0.14	1.49	1.21	0.77	1.13	1.59	0.95	0.286667	1.15667	1.22333
Q6K9N6			LOC_Os02g40830		75	Succinyl-CoA ligase [ADP-forming] subunit beta, mitochondrial	109.16	_EIVVK(ac)SQILAGGR_	4.1	1	2	706.417				0.73	0.42						0.575
Q6K9N6			LOC_Os02g40830		130	Succinyl-CoA ligase [ADP-forming] subunit beta, mitochondrial	87.184	_IVSK(ac)VYLCEK_	2.1827	1	2	640.85	0.12	0.13	0.12	0.32	0.35	0.33	0.21	0.27	0.25	0.123333	0.333333	0.243333
Q6K9N6			LOC_Os02g40830		188	Succinyl-CoA ligase [ADP-forming] subunit beta, mitochondrial	61.821	_VPIDVFK(ac)GITDDDAAK_	-0.12913	1	2	873.451
Q6K9N6			LOC_Os02g40830		393	Succinyl-CoA ligase [ADP-forming] subunit beta, mitochondrial	121.68	_LEGTNVDQGK(ac)R_	-1.373	1	2	629.823	0.46		0.46	0.78	0.85	0.92	0.7		0.94	0.46	0.85	0.82
Q6K9Q5					138	Serine/threonine-protein phosphatase	88.056	_IYGFYDECK(ac)R_	-0.20916	1	2	696.816	0.18			1.26	1.83	0.55		0.75	2.17	0.18	1.21333	1.46
Q6K9Q5					235	Serine/threonine-protein phosphatase	60.549	_VSEFLEK(ac)HDLDLICR_	3.3389	1	3	639.324	0.62				1.09	1.51	1.59	0.85	1.53	0.62	1.3	1.32333
Q6KAI0					342	Polyribonucleotide nucleotidyltransferase 2, mitochondrial	65.374	_GEALENITQSVK(ac)AK_	3.1203	1	2	765.412
Q6KAJ2					260	Aspartate aminotransferase	86.898	_IADVIQEK(ac)K_	0.21331	1	2	543.314	1.49	1.18	0.85	0.77	0.55	1.09	0.78	0.87	1.08	1.17333	0.803333	0.91
Q6L4Q9					345	Putative casein kinase	124.98	_LIYQVGQK(ac)R_	1.4125	1	2	573.835	0.39	0.44	0.34	0.83	0.93	0.77	1.53	1.85	1.5	0.39	0.843333	1.62667
Q6L4S0					191	Os05g0592400 protein	66.492	_HVK(ac)TYEVALK_	0.3165	1	2	615.348					1.42	2.51					1.965
Q6L4W7					173	Os05g0509200 protein	227.56	_EIEEALLEHLGVK(ac)R_	-0.56617	1	3	559.977				0.11		0.1					0.105
Q6L4W7					223	Os05g0509200 protein	69.979	_GSEGYTYNYYEDLTPK(ac)R_	-0.65483	1	2	1049.47
Q6L510					58	60S ribosomal protein L36	77.124	_EVAGFAPYEK(ac)R_	1.5547	1	2	654.833
Q6L588					102	Putative 40S ribosomal protein S4	66.429	_DEDAK(ac)FK_	0.24988	1	2	447.714
Q6L5I4					143	Putative aldehyde dehydrogenase	112.74	_VSPK(ac)SYQQALAEVQVSQK_	0.78798	1	2	1016.54	0.04	0.04	0.04				0.02	0.01	0.02	0.04		0.0166667
Q6YPF2					310	Os08g0120500 protein	58.172	_ITDLLK(ac)EYIK_	1.218	1	2	639.371			0.0985714							0.0985714
Q6YPF2					314	Os08g0120500 protein	85.837	_EYIK(ac)NGDTAEACR_	-2.3495	1	2	784.854
Q6YSX0					86	Os07g0674200 protein	78.728	_YLK(ac)YLTK_	2.6521	1	2	485.784							2.39					2.39
Q6YTT6					17	Os08g0484301 protein	75.825	_LVGVGFK(ac)AR_	2.5779	1	2	494.801
Q6YTY3			LOC_Os07g41740		138	PHD finger protein ALFIN-LIKE 9	149.47	_LFGM(ox)INDLPTIFEVVSGK(ac)SK_	1.4926	1	3	751.733	0.36	0.63	0.63	3.01	2.85	2.63	1.41	1.68	1.66	0.54	2.83	1.58333
Q6YTY3			LOC_Os07g41740		246	PHD finger protein ALFIN-LIKE 9	66.92	_ITPAK(ac)AEHIK_	0.034543	1	3	383.892				0.57		1.25	0.54	0.66	0.72		0.91	0.64
Q6YU05					33	Os02g0562300 protein	49.036	_VLDPTGGGGGDDDDHAAK(ac)R_	-1.0246	1	3	632.289						6.59			14.41		6.59	14.41
Q6YUA2					770	Enhancer of polycomb-like protein	111.57	_GK(ac)PDICLQDANGAEEEALR_	-1.2242	1	2	1064.5					0.88	0.64		0.8	1.42		0.76	1.11
Q6YUK5					315	T-complex protein 1 subunit delta	101.88	_DAVTDLSLHYLAK(ac)AK_	-0.99886	1	3	562.974					1.36			2.01			1.36	2.01
Q6YV22					75	Carbamoyl-phosphate synthetase small subunit-like	96.391	_VTHINLNDNSCAGLQYPK(ac)MK_	0.64374	1	3	782.384				0.65			0.4				0.65	0.4
Q6YVH4					88	Putative heterogeneous nuclearribonucleoprotein A2	47.217	_HFEK(ac)YGAITDSVIMK_	-2.4528	1	3	594.303
Q6YW64					60	Double-stranded RNA-binding protein 4	53.237	_QLPIYCTK(ac)CK_	2.2757	1	2	676.839
Q6YWQ9					271	Putative mitochondrial aldehyde dehydrogenase ALDH2a	87.718	_TGVEQGPQIDGEQFK(ac)K_	0.88746	1	2	901.95
Q6YXI1					547	Glucose-6-phosphate isomerase	62.466	_AAGEVLALQK(ac)R_	1.9093	1	2	599.351
Q6YXY2					846	Probable histone acetyltransferase HAC-like 1	110.63	_PLQK(ac)PAK_	-2.8625	1	2	412.255
Q6YXY2					1365	Probable histone acetyltransferase HAC-like 1	100.38	_GK(ac)TK(ac)K(ac)IITK(ac)R_	-0.41446	1	2	670.917
Q6YXY2					1367	Probable histone acetyltransferase HAC-like 1	100.38	_GK(ac)TK(ac)K(ac)IITK(ac)R_	-0.41446	1	2	670.917
Q6YXY2					1368	Probable histone acetyltransferase HAC-like 1	100.38	_GK(ac)TK(ac)K(ac)IITK(ac)R_	-0.41446	1	2	670.917
Q6YXY2					1372	Probable histone acetyltransferase HAC-like 1	100.38	_GK(ac)TK(ac)K(ac)IITK(ac)R_	-0.41446	1	2	670.917
Q6YXY3					124	Putative splicing factor 3b, subunit 3, 130kDa	60.301	_VHQETFGK(ac)SGCR_	0.23545	1	2	724.341				1.68			1.45	1.61			1.68	1.53
Q6YXY3					152	Putative splicing factor 3b, subunit 3, 130kDa	64.918	_ALCIAALEK(ac)QK_	1.3683	1	2	643.86						11.4					11.4
Q6YXY3					1092	Putative splicing factor 3b, subunit 3, 130kDa	65.423	_LPQDLSDEIEEDPTGGK(ac)IK_	1.9728	1	2	1063.53				1.33	0.79	0.74	1.25		2.1		0.953333	1.675
Q6YXZ6					358	Os02g0139300 protein	43.878	_YQLNLGQSHGLLK(ac)AK_	0.17085	1	3	571.321	1									1
Q6YXZ7					242	Protein arginine N-methyltransferase 5	67.494	_GYPCLSK(ac)R_	-0.1153	1	2	511.758				1.21	0.95	1.28	1.64	1.69	1.68		1.14667	1.67
Q6YYC8			LOC_Os08g04090		23	Os08g0134900 protein	126.24	_PMVAIK(ac)R_	0.50662	1	2	428.757	0.07			0.82	0.6	0.6	2.11	1.62	2.61	0.07	0.673333	2.11333
Q6YYV1					327	Polyadenylate-binding protein	108.71	_YQNTNLYLK(ac)NLDDSVDDDKLR_	1.3958	1	3	862.089							1.53	1.37				1.45
Q6YYV1					337	Os09g0115400 protein	66.004	_NLDDSVDDDK(ac)LR_	3.0635	1	2	723.839	1									1
Q6YZX5					206	Os08g0191200 protein	62.088	_LCDK(ac)YNIPTAK_	3.1382	1	2	682.848	1.03	1.43	1.2	0.93	1.2	1.25	0.91	1.06	1.29	1.22	1.12667	1.08667
Q6Z050					132	Os08g0314800 protein	62.68	_SGAANIFIK(ac)NLDK_	3.8162	1	2	716.893
Q6Z0N5					342	Os08g0295300 protein	103.21	_EYK(ac)HLLEEAK_	-0.83867	1	3	434.563	0.23			0.63	0.63	0.75	0.66	0.65	0.79	0.23	0.67	0.7
Q6Z1C0					291	Nucleolin 1	126.1	_TPAATK(ac)SQNDEPK_	-0.95134	1	2	714.852							2.08	1.18	2.06			1.77333
Q6Z1J6					81	Obg-like ATPase 1	53.211	_FDWLCQLYK(ac)PK_	4.1904	1	2	770.387									0.314286			0.314286
Q6Z2H7					294	Os02g0734600 protein	64.82	_FEEIFAK(ac)HAK_	0.57985	1	2	631.332				1.03							1.03
Q6Z2J8					1249	Os02g0732700 protein	59.709	_SK(ac)SNPSDAAGSTAR_	1.1725	1	2	695.831	1.55			1.98						1.55	1.98
Q6Z308					354	Os02g0767100 protein	87.363	_VILHVYDTEESGAK(ac)R_	2.6246	1	3	586.972	0.45			0.38	0.34	0.48	0.47	0.61	0.57	0.45	0.4	0.55
Q6Z3T3					25	Putative 60S ribosomal protein L31	86.67	_EYTINLHK(ac)R_	-0.66478	1	2	608.328
Q6Z3W7					156	Putative uncharacterized protein P0673E01.12	80.706	_K(ac)ATATAMRQR_	-2.4243	1	2	588.319
Q6Z3X5					214	Os07g0695800 protein	116.52	_DKIETAK(ac)LK_	-1.29	1	2	544.322
Q6Z3X5					508	Os07g0695800 protein	143.31	_MYQVIK(ac)NHPSSLK_	-1.1707	1	2	793.922				0.18	0.13	0.17	0.26	0.15			0.16	0.205
Q6Z3X5					588	Os07g0695800 protein	103.08	_NTGVNPGVLK(ac)R_	-1.9038	1	2	598.841
Q6Z441					82	Homeodomain protein	137.73	_GSDAATGK(ac)SATGPTR_	1.0507	1	2	709.847						0.84					0.84
Q6Z441					431	Homeodomain protein	93.267	_SDVK(ac)SNK(ac)K_	0.66213	1	2	495.267
Q6Z441					434	Homeodomain protein	93.267	_SDVK(ac)SNK(ac)K_	0.66213	1	2	495.267
Q6Z4N6			LOC_Os07g48490		57	Os07g0683900 protein	53.034	_DEHQHWFK(ac)DMR_	0.8891	1	3	524.233				1.22	1.29	1.05	1.8	1.9	1.78		1.18667	1.82667
Q6Z4N6			LOC_Os07g48490		230	Os07g0683900 protein	107.09	_DDYQHWIK(ac)DMR_	-1.2137	1	2	774.849					0.88	0.61	3.33	1.86	2.25		0.745	2.48
Q6Z4N6			LOC_Os07g48490		259	Os07g0683900 protein	60.541	_VTGEAIK(ac)HSTGQGHPVK_	-0.9587	1	3	596.651				1.21	1.05	0.82		0.95	1.04		1.02667	0.995
Q6Z510					37	Ribosomal protein S3	110.93	_NYSEGLQEDK(ac)K_	-0.74479	1	2	676.82	6.08	7.53	7.39							7
Q6Z5N4					82	Pyruvate dehydrogenase E1 component subunit alpha-1, mitochondrial	69.03	_M(ox)EIAADSLYK(ac)AK_	2.3985	1	2	699.353				1.05	0.97	0.93	1.26	1.39	1.42		0.983333	1.35667
Q6Z5N4					245	Pyruvate dehydrogenase E1 component subunit alpha-1, mitochondrial	97.602	_SPAYYK(ac)R_	1.8466	1	2	463.74	0.2		0.15	0.58			0.28	0.2	0.32	0.175	0.58	0.266667
Q6Z5N4					336	Pyruvate dehydrogenase E1 component subunit alpha-1, mitochondrial	57.936	_LILAHDLATAAELK(ac)DMEK_	-0.17628	1	3	675.363
Q6Z6A7			LOC_Os02g51750		72	Annexin	66.393	_ALNDEIHGK(ac)FER_	1.5498	1	3	490.916				0.75	0.9	0.77	0.51	0.75	0.92		0.806667	0.726667
Q6Z6A7			LOC_Os02g51750		122	Annexin	87.519	_TPSQLFAAK(ac)QAYHER_	-1.9045	1	3	596.972	3.30952	0.604762	0.152381			0.371429		0.247619		1.35556	0.371429	0.247619
Q6Z6A7			LOC_Os02g51750		248	Annexin	101.69	_YFEK(ac)VIR_	-0.20711	1	2	498.779	1.62381	0.728095	1.11571	0.591905	0.869524	0.749048	0.371905	0.277619		1.15587	0.736825	0.324762
Q6Z6Y2					103	Os02g0130000 protein	70.028	_EINCDDK(ac)LK_	2.4455	1	2	588.782		1								1
Q6Z718					271	Os02g0123500 protein	83.182	_NTVVIPK(ac)TSK_	0.01254	1	2	564.835	0.57	0.69	0.55	0.67	0.68	0.58	0.59	0.53	0.74	0.603333	0.643333	0.62
Q6Z782					100	Os02g0202400 protein	83.692	_QLAAAEAEEAAGK(ac)K_	-2.4086	1	2	714.87							11.2		9.8			10.5
Q6Z782					208	Os02g0202400 protein	51.726	_K(ac)YLTPEDGEPAK_	0.096052	1	2	695.348							6.18	6.19	8.63			7
Q6Z7B0					452	Dnak-type molecular chaperone Bip	59.931	_NTVIPTK(ac)K_	-2.0229	1	2	471.785				1.69	2.18	1.26	1.67	1.59	2.31		1.71	1.85667
Q6Z7B0					487	Dnak-type molecular chaperone Bip	51.771	_LLGK(ac)FDLSGIPAAPR_	0.38344	1	2	798.959									1			1
Q6Z7B0					559	Dnak-type molecular chaperone Bip	92.112	_EAEEFAEEDK(ac)K_	-1.0742	1	2	683.804						8.16	6.48		6.36		8.16	6.42
Q6Z7C5					1600	SNF2 domain/helicase domain-containing protein-like	65.157	_GSGK(ac)YSIYR_	-0.084683	1	2	536.775	0.2	0.26	0.2	0.84	0.88	0.82	0.64	0.64		0.22	0.846667	0.64
Q6Z7C5					1703	SNF2 domain/helicase domain-containing protein-like	53.034	_LPPPAPSSSSK(ac)K_	1.006	1	2	619.343							3.13	1.36	1.75			2.08
Q6Z7R9					258	Os02g0741500 protein	65.276	_VSYMEK(ac)ELCSTK_	2.0616	1	2	758.855
Q6Z8D4			LOC_Os02g47170		190	Os02g0700000 protein	144.51	_EAEQYVLHAGSK(ac)R_	-1.2648	1	2	765.389		0.54		0.47			0.81	0.64	1.22	0.54	0.47	0.89
Q6Z8D4			LOC_Os02g47170		228	Os02g0700000 protein	139.73	_HIQAGENLDSK(ac)EK_	-0.74146	1	2	755.878	0.38	0.36	0.51	0.66	0.56	0.75	0.41	0.52	0.57	0.416667	0.656667	0.5
Q6Z8F7					473	26S proteosome regulatory subunit-like	62.466	_NK(ac)TYM(ox)SEAQR_	-0.57236	1	2	643.296
Q6Z8F7					542	26S proteosome regulatory subunit-like	61.161	_LYLDK(ac)YIMK_	2.0321	1	2	614.836						0.15	0.15				0.15	0.15
Q6Z8I7					186	Os02g0752200 protein	126.26	_GQETPGEDPTVTGK(ac)YAAVFVR_	0.86505	1	2	1132.56
Q6Z8Y5			LOC_Os02g02130		14	Ribosomal protein L37	144.77	_NK(ac)THTLCVR_	-0.47396	1	2	585.806				1.1	0.9	0.68	1.63	1.23	1.82		0.893333	1.56
Q6Z8Y5			LOC_Os02g02130		52	Ribosomal protein L37	73.233	_YNWSVK(ac)AIR_	2.1136	1	2	589.819							0.363333	0.296667	0.42			0.36
Q6ZBH5					90	Os08g0544900 protein	84.753	_LEVGSETVIDK(ac)SK_	1.7397	1	2	723.888				3.25	2.41	3.54	1.91	1.33	2.42		3.06667	1.88667
Q6ZBS5					880	Os08g0177300 protein	152.16	_RPSDFFNIPTK(ac)R_	0.39499	1	2	760.404
Q6ZC70					327	Os08g0109200 protein	100.38	_ALTFSQCAK(ac)SVR_	-1.8188	1	2	705.364
Q6ZCC4					25	Os08g0112800 protein	59.198	_NFSFLDYFK(ac)K_	3.2669	1	2	675.84
Q6ZD29					132	Os08g0374000 protein	59.606	_AEFEPITPTSPPPEK(ac)AK_	-2.5048	1	2	940.986
Q6ZD89					193	Flavone 3'-O-methyltransferase 1	124.67	_NHSVIITK(ac)K_	-0.31673	1	2	541.322				1.39	1.56	1.5					1.48333
Q6ZD96					16	Os08g0156800 protein	170.04	_HSYATK(ac)SNQTR_	-0.13892	1	2	667.826
Q6ZD96					36	Os08g0156800 protein	68.224	_LVYQYTK(ac)K_	0.57129	1	2	542.806							2.74	3.38	3.38			3.16667
Q6ZD98					55	Os08g0156700 protein	64.244	_K(ac)YSVRPNTGVVLPR_	1.4514	1	3	543.314	0.53	1.75		2.05	2.72		1.3			1.14	2.385	1.3
Q6ZD98					126	Os08g0156700 protein	93.561	_VEEVK(ac)LR_	-1.2162	1	2	457.769	1.1019									1.1019
Q6ZDQ1					551	Phosphoacetylglucosamine mutase	102.08	_VYAEASSEEAADCLAK(ac)R_	0.45592	1	2	956.441					2.28						2.28
Q6ZDY8					466	Succinate dehydrogenase [ubiquinone] flavoprotein subunit, mitochondrial	168.82	_VAETAKPGEK(ac)QK_	0.16049	0.999998	2	664.364
Q6ZDY8					484	Succinate dehydrogenase [ubiquinone] flavoprotein subunit, mitochondrial	77.533	_TIAWLDK(ac)LR_	-1.9234	1	2	579.337
Q6ZDY8					527	Succinate dehydrogenase [ubiquinone] flavoprotein subunit, mitochondrial	124.45	_LITK(ac)AWESYHDVK_	1.0102	1	2	816.425		0.07		0.45	0.21	0.27	0.23	0.23	0.34	0.07	0.31	0.266667
Q6ZDY8					603	Succinate dehydrogenase [ubiquinone] flavoprotein subunit, mitochondrial	136.38	_HSLGYWENEK(ac)VR_	-2.9773	1	2	780.384		0.0761905	0.185714							0.130952
Q6ZDY8					626	Succinate dehydrogenase [ubiquinone] flavoprotein subunit, mitochondrial	136.36	_PVHMNTLDSEVESFPPK(ac)AR_	-1.9279	1	3	732.697
Q6ZEZ1					189	Putative ribose-5-phosphate isomerase	86.497	_LQDLFNDEGCEAK(ac)LR_	-3.1322	1	2	925.441
Q6ZFT5					133	Ribose-phosphate pyrophosphokinase 4	57.532	_ILSMIPK(ac)SR_	0.49862	1	2	543.821				2.16							2.16
Q6ZG42					127	Os08g0477100 protein	71.176	_DINDFYLK(ac)HCPK_	-0.45348	1	2	796.382
Q6ZGS9					333	Os02g0690800 protein	62.287	_GPVSK(ac)YVLPDENLR_	-1.857	1	2	814.936
Q6ZGW6					167	Delta-12 fatty acid desaturase	65.224	_DEVFVPK(ac)QK_	0.9571	1	2	566.306
Q6ZH90			LOC_Os02g02960		49	Os02g0122000 protein	49.595	_VFTK(ac)VGGHHQNEEFAVR_	0.7244	1	4	500.005				0.86	1.17	1.07					1.03333
Q6ZH90			LOC_Os02g02960		110	Os02g0122000 protein	113.69	_LSFAFVYPDK(ac)HGR_	-0.36501	1	3	526.94	0.4	0.56	0.28	1.2	0.46	0.72	0.74	0.68	0.79	0.413333	0.793333	0.736667
Q6ZHC0			LOC_Os02g46150		8	Os02g0686600 protein	107.01	_(ac)AAAASPK(ac)R_	0.09784	1	2	428.238	0.18	0.11	0.16	0.74	0.91	1.04	1.34	1.2	1.61	0.15	0.896667	1.38333
Q6ZHC3					253	Os02g0686400 protein	101.38	_IQCQVENK(ac)FR_	1.7162	1	2	682.343	1									1
Q6ZHC3					488	Os02g0686400 protein	43.77	_IHLPELLTK(ac)R_	0.73576	1	3	421.259					21						21
Q6ZHS4					116	Cinnamyl alcohol dehydrogenase 2	82.417	_ANVEQYCNK(ac)R_	-0.20661	1	2	662.309
Q6ZHS6					88	Os02g0187600 protein	91.906	_FEQVVK(ac)R_	2.4516	1	2	474.269	1.48	1.09	1.27	1.68	2.21	1.21	1.08	1.04	1.66	1.28	1.7	1.26
Q6ZIA1			LOC_Os08g41810		87	Os08g0530200 protein	74.929	_WPAK(ac)SAR_	0.62684	1	2	429.235	0.22	0.14	0.15	1.41	1.49	0.79	1.13	1.16	1.41	0.17	1.23	1.23333
Q6ZIR2			LOC_Os02g48180		264	DegP protease-like	119.74	_VPLEYVK(ac)YTDR_	0.16377	1	2	712.875	0.38	0.35	0.29	0.96	0.81	0.64	1.92	1.23	2.42	0.34	0.803333	1.85667
Q6ZJ08					53	Monodehydroascorbate reductase	69.92	_PALSK(ac)GYLFPQNAAR_	2.7798	1	2	837.952		0.302857								0.302857
Q6ZJ08					270	Monodehydroascorbate reductase	90.707	_PLTHLFK(ac)GQVAEEK_	1.1956	1	3	546.967	1.77429	0.191429	1.03429							1
Q6ZJD3					272	Patatin-like protein 2	57.525	_FM(ox)VISIGCGSNHDQK(ac)YK_	0.90997	1	3	681.321
Q6ZJI9			LOC_Os08g43580		64	Acyl carrier protein	99.375	_VCDIVK(ac)K_	-2.9979	1	2	452.252
Q6ZJI9			LOC_Os08g43580		131	Acyl carrier protein	121.9	_LVEQK(ac)SAEAK_	0.32403	1	2	572.814	0.46	0.56	0.56	1.6	1.34	1.22	0.87	0.52	0.77	0.526667	1.38667	0.72
Q6ZJS7					105	Elongation factor Ts, mitochondrial	69.198	_GVVLAAK(ac)K_	-0.65844	1	2	414.271
Q6ZJW9					153	Actin-related protein 4	56.548	_AAELMFEK(ac)YK_	-0.39361	1	2	636.321
Q6ZJX3					167	33kDa secretory protein	65.88	_AFQK(ac)VVGK_	0.59075	1	2	459.774
Q6ZKB8					156	Os08g0430700 protein	59.116	_DIPIPQGCAPK(ac)LK_	-0.71711	1	2	739.905						1.19					1.19
Q6ZL43					6	Probable histone H2A.1	77.062	_GK(ac)AIGAGAAK(ac)K_	0.79299	1	2	528.314
Q6ZL43					14	Probable histone H2A.1	77.062	_GK(ac)AIGAGAAK(ac)K_	0.79299	1	2	528.314
Q6ZL89			LOC_Os07g39020		723	Os07g0578300 protein	83.856	_VTVRPATLEFK(ac)EK_	-0.206	1	2	780.443				4.96	6.62	4.85	0.97	1.25	0.94		5.47667	1.05333
Q6ZLB8			LOC_Os07g08330		110	Os07g0180900 protein	111.61	_M(ox)FAPTK(ac)TWR_	-3.8059	1	2	598.3				0.93	0.64	0.58	1.06	1.2	1.49		0.716667	1.25
Q6ZLB8			LOC_Os07g08330		186	Os07g0180900 protein	83.204	_QVGAYADAEK(ac)AK_	2.4893	1	2	646.828	0.24		0.23	1.16	1.29	0.56	1.29	1.32	1.26	0.235	1.00333	1.29
Q6ZLJ0					85	Putative uncharacterized protein OJ1136_A05.35	63.734	_LGLPLGGQGK(ac)R_	-0.2087	1	2	569.341
Q75G91			LOC_Os03g38000		62	40S ribosomal protein S3, putative, expressed	113.69	_TQNVLGEK(ac)GR_	2.0571	1	2	572.309		0.39	0.29	0.82	0.87	0.48	1.23	1.35	1.03	0.34	0.723333	1.20333
Q75G91			LOC_Os03g38000		75	40S ribosomal protein S3, putative, expressed	120.15	_ELTSVVQK(ac)R_	0.65766	1	2	551.317				0.81	0.76	0.87	1.12	1.01	1.44		0.813333	1.19
Q75G91			LOC_Os03g38000		141	40S ribosomal protein S3, putative, expressed	58.172	_GCEVIVSGK(ac)LR_	1.8088	1	2	630.342				1.04		0.88	1.43	1.42	1.49		0.96	1.44667
Q75GB3			LOC_Os05g14170		456	Os05g0230600 protein	94.407	_GHMLK(ac)LK_	-0.76824	1	2	434.757	0.36	0.32	0.29	1.13	1.14	1.21	0.53	0.46	0.71	0.323333	1.16	0.566667
Q75GI3					60	Alpha tubulin	75.868	_TVGGGDDAFNTFFSETGAGK(ac)HVPR_	-1.3807	1	3	837.063			0.797143	0.525714			0.642857	0.637143	0.451429	0.797143	0.525714	0.577143
Q75GI3					401	Alpha tubulin	107.57	_FDLM(ox)YSK(ac)R_	-4.3048	1	2	559.271			0.259048		0.449524		0.23619	0.346667	0.521905	0.259048	0.449524	0.368254
Q75H81					238	Serpin-ZXA	88.134	_LPYQQGGDK(ac)R_	3.4389	1	2	602.309
Q75H81					270	Serpin-ZXA	121.99	_LNSEPEFLEK(ac)HIPTR_	0.26452	1	3	617.991
Q75HJ3					322	Os03g0804800 protein	83.429	_ISSK(ac)FELR_	-0.87906	1	2	511.287				0.321905							0.321905
Q75I90					177	Eukaryotic peptide chain release factor subunit 1-2, putative, expressed	66.692	_FTVDLPK(ac)K_	4.6505	1	2	495.287				1.07			1.72				1.07	1.72
Q75IK4					255	Os05g0209600 protein	152	_SYNSLSSYHNTLLK(ac)R_	2.3204	1	2	912.966
Q75IK4					292	Os05g0209600 protein	71.888	_SPQNFGLK(ac)YGLK_	-1.9318	1	2	697.377				0.81	1.36	0.96	1.18	1.17			1.04333	1.175
Q75IM9					166	Isovaleryl-CoA dehydrogenase, mitochondrial	97.542	_LISGEHVGALAMSEPNSGSDVVSMK(ac)CK_	-1.3666	1	3	949.122
Q75IQ9					408	'putative 6-phosphofructo-2-kinase / fructose-2, 6-bisphosphate 2-phosphatase'	54.157	_HFNVGK(ac)YR_	2.8522	1	2	531.778
Q75IR5					55	Putative PRP8 protein	85.676	_WHQLNSK(ac)R_	1.6518	1	2	555.794							2.66					2.66
Q75IR7					427	Os05g0163000 protein	68.016	_SK(ac)SELLQR_	1.6086	1	2	501.783							5.52					5.52
Q75IZ8					206	Expressed protein	97.797	_NEVTHLSGSKPLK(ac)K_	-0.69643	0.995022	2	790.444
Q75J49					187	Protein kinase, putative, expressed	59.153	_QYLIK(ac)NSR_	1.1759	1	2	532.298
Q75K55					168	Os05g0531200 protein	80.632	_PK(ac)STLMFGPGTGGK_	-1.1088	1	2	710.369
Q75KD7					115	AOC	98.044	_LYSGSLDK(ac)R_	0.78626	1	2	540.788				1.31	0.93	0.99	0.62		1.36		1.07667	0.99
Q75LJ9					169	Harpin-induced protein 1 containing protein, expressed	70.056	_LDTVM(ox)QYK(ac)AR_	0.28492	1	2	641.827
Q7EY69					117	Os08g0427900 protein	69.672	_ELFSEVGHLK(ac)R_	-1.7943	1	3	452.914									2.57			2.57
Q7EZB9					359	Os08g0517500 protein	58.592	_VETLEEAK(ac)R_	-1.4899	1	2	558.798
Q7EZD2					247	Os08g0158500 protein	157.37	_GEAEAILAK(ac)SEATAR_	1.7007	1	2	779.907				0.06	0.12	0.13		0.12			0.103333	0.12
Q7EZD2					288	Os08g0158500 protein	75.213	_AFANLAK(ac)K_	-0.97598	1	2	452.766
Q7EZJ3					171	Putative valyl-tRNA synthetase	92.781	_EK(ac)YGSTITNQIK_	0.23776	1	2	712.375	3.01	2.9	1.61							2.50667
Q7F1F2					165	Os08g0525600 protein	84.479	_DICQDGGIFK(ac)K_	-2.1943	1	2	661.824				1.55	1.01	0.85	0.81	1.04	0.93		1.13667	0.926667
Q7F1F2					278	Os08g0525600 protein	69.721	_TVTEIGDDK(ac)K_	-0.039814	1	2	574.296				1.16	1.13	0.72	1.44	1.12	1.88		1.00333	1.48
Q7F1F2					316	Os08g0525600 protein	68.536	_LQDGTIFTK(ac)K_	0.38115	1	2	596.832	1.73286									1.73286
Q7F1F2					447	Os08g0525600 protein	111.83	_FIEYDSSFSEDEK(ac)K_	-3.3301	1	2	883.394				2.03	0.99				1.3		1.51	1.3
Q7F1F2					465	Os08g0525600 protein	84.365	_VTCNLNNAACK(ac)LK_	-2.7594	1	2	774.387
Q7F1F2					472	Os08g0525600 protein	94.309	_LKDYK(ac)QAEK_	-0.55474	0.999881	2	582.817				0.58	1.06	0.73	0.44				0.79	0.44
Q7F1F2					480	Os08g0525600 protein	135.91	_LCTK(ac)VLELDSQNVK_	-2.4156	1	2	844.948				1.04	0.81	0.66					0.836667
Q7F1H3					98	Blue copper-binding protein-like	59.227	_GHSYAFQLK(ac)EAK_	-1.7327	1	2	710.865	0.617143	0.811429								0.714286
Q7F2L6					129	Cytochrome f	71.425	_ISPELK(ac)EK_	2.4185	1	2	493.282	6.91	7.16	6.93							7
Q7F2L6					180	Cytochrome f	76.759	_DVHFLK(ac)YPIYVGGNR_	-1.7	1	3	607.321	6.07	6.63	4.69			0.48				5.79667	0.48
Q7F8R1					399	Citrate synthase	61.962	_LYEVVPPILTELGK(ac)VK_	-0.16357	1	3	614.033
Q7F8R1					456	Citrate synthase	63.727	_PK(ac)SVTMEWLENHCK_	-1.6068	1	3	600.952
Q7F8R1					468	Citrate synthase	127.52	_SVTMEWLENHCK(ac)K_	1.3669	1	2	852.398
Q7F941					681	OSJNBb0088C09.17 protein	157.2	_EDK(ac)HWNNLVESAK_	-2.4845	1	2	806.392						1.13					1.13
Q7FAT6			LOC_Os04g46620		403	OSJNBa0010H02.6 protein	157.97	_SLHDALCIVK(ac)R_	-0.70831	1	3	451.915	0.08	0.08	0.11	1.3	0.91	0.77	1.54	1.32	1.48	0.09	0.993333	1.44667
Q7FAT6			LOC_Os04g46620		469	OSJNBa0010H02.6 protein	118.03	_DATELVAK(ac)LR_	0.84137	1	2	579.33	0.46			1.33	0.78	0.91	1.56			0.46	1.00667	1.56
Q7FAY6					340	Probable UDP-arabinopyranose mutase 2	70.808	_LWK(ac)SHGAQSA_	0.47661	1	2	563.786						1.01			1.21		1.01	1.21
Q7G8Y3					1088	Probable chromatin-remodeling complex ATPase chain	134.06	_VSEGETTPSNSFK(ac)R_	0.52504	1	2	790.881							0.86	0.71	1.29			0.953333
Q7GCH3					111	26S proteasome regulatory particle triple-A ATPase subunit6	102.5	_VHPEGK(ac)YVVDIDK_	-0.53472	1	2	770.904				1.03	1.94		0.95				1.485	0.95
Q7X752					81	OSJNBb0070J16.13 protein	83.862	_AMEEADVK(ac)NK_	-0.79444	1	2	588.782			0.12	0.99	1.11	1.06	0.86	1.18	1.21	0.12	1.05333	1.08333
Q7X7G8					497	OSJNBa0083N12.2 protein	91.812	_RPMGK(ac)TDGNISLDR_	0.86442	1	2	801.407
Q7X7K7			LOC_Os04g34010		391	OJ991214_12.19 protein	88.83	_AAK(ac)TLRSELSEDK_	-0.86803	1	2	745.396	0.2	0.24		3.25	1.71	1.74	0.65	0.92	0.52	0.22	2.23333	0.696667
Q7X7L3					517	Elongator complex protein 3	91.276	_DADK(ac)LQHQGYGTLLMEEAER_	0.029466	1	3	782.706
Q7X881					421	DNA-directed RNA polymerase subunit	85.676	_LHLK(ac)YCDR_	1.5614	1	2	573.79				2.25	1.02			2.52			1.635	2.52
Q7X8U6					196	OSJNBa0076N16.8 protein	82.417	_VVTK(ac)SAEDFK_	0.18554	1	2	583.309						0.25					0.25
Q7X8U6					240	OSJNBa0076N16.8 protein	82.426	_EVEELTK(ac)K_	0.90919	1	2	509.277
Q7X9A7			LOC_Os03g64210		173	60 kDa chaperonin alpha subunit	115.33	_TVHSLVEELEK(ac)K_	-0.26413	1	3	485.268					1.23	1.73	0.94		0.54		1.48	0.74
Q7X9A7			LOC_Os03g64210		470	60 kDa chaperonin alpha subunit	56.258	_FVPAIK(ac)EK_	-0.82181	1	2	487.289	0.23		0.28	1.44	1.12	0.87	1.2	1.08	1.07	0.255	1.14333	1.11667
Q7XAL3					297	Acetyltransferase component of pyruvate dehydrogenase complex	100.04	_ADIEDYLAK(ac)GCR_	-0.23122	1	2	726.843
Q7XAL3					350	Acetyltransferase component of pyruvate dehydrogenase complex	93.162	_VDNLIK(ac)LR_	2.3016	1	2	506.811				0.74		0.6	0.63		0.77		0.67	0.7
Q7XB58					266	Putative TATA box binding protein-associated factor	135.1	_DK(ac)FVGTTGK(ac)NMK_	0.88307	1	2	705.358	0.15	0.4		0.9	1.11	0.93	0.71	0.95	1.05	0.275	0.98	0.903333
Q7XB58					273	Putative TATA box binding protein-associated factor	135.1	_FVGTTGK(ac)NMK_	2.193	1	2	562.792	0.08	0.22		0.49	0.6	0.89	0.92	1.08	1.27	0.15	0.66	1.09
Q7XC31					133	60S ribosomal protein L27	68.787	_WFFTK(ac)LR_	-4.2053	1	2	520.29
Q7XCR5			LOC_Os10g37430		129	Expressed protein	106.04	_ILSFAAK(ac)R_	0.45421	1	2	474.287	0.42	0.49	0.56	0.72	1	0.79	1.2	1.2	1.42	0.49	0.836667	1.27333
Q7XCR6					88	Cytochrome b5, putative, expressed	75.316	_YLIGEIDASTIPVK(ac)R_	-0.3035	1	2	858.98							1.11143	0.91	0.978571			1
Q7XD67					315	DNA ligase	91.961	_PLTISHVLAK(ac)FR_	0.10753	1	3	475.286
Q7XDC8			LOC_Os10g33800		111	Malate dehydrogenase, cytoplasmic	67.227	_NVSIYK(ac)SQASALEAHAAPNCK_	-3.2747	1	3	767.715			1.15							1.15
Q7XDC8			LOC_Os10g33800		208	Malate dehydrogenase, cytoplasmic	91.867	_TPSGEK(ac)PVR_	1.164	1	2	506.775	0.71	0.65		1.34	1.92		1.5		1.44	0.68	1.63	1.47
Q7XDC8			LOC_Os10g33800		237	Malate dehydrogenase, cytoplasmic	101.64	_GAAIIK(ac)AR_	1.091	1	2	421.266	2.35857	0.0871429								1.22286
Q7XDI5					188	Os10g0470900 protein	60.364	_VLHK(ac)TFHDLSGK_	-0.31273	1	3	475.261		0.82		1.45	1.33	1.15	0.99	1.23	1.37	0.82	1.31	1.19667
Q7XEL9					158	Chitinase 1, putative, expressed	82.279	_LLTELK(ac)AR_	2.1418	1	2	493.306		0.997143	1.00286							1
Q7XEM9					197	Glutathione reductase, chloroplast, putative, expressed	51.591	_MDK(ac)HGAIVVDEFSR_	-0.9782	1	2	823.404		0.46	0.24							0.35
Q7XEM9					277	Glutathione reductase, chloroplast, putative, expressed	58.98	_AIEK(ac)YGDVDVYTSNFR_	1.9222	1	2	959.963
Q7XEQ3			LOC_Os10g27190		19	40S ribosomal protein S17-4, putative, expressed	88.495	_QVIEK(ac)YYSR_	3.3202	1	2	614.322				0.73		0.74	1.44	1.33	1.58		0.735	1.45
Q7XEQ3			LOC_Os10g27190		44	40S ribosomal protein S17-4, putative, expressed	84.365	_VLEEVSILPSK(ac)R_	3.4297	1	2	706.411							9.78		11.22			10.5
Q7XHN3					159	Early nodulin 8-like protein	116.73	_SCDDPLK(ac)R_	0.76252	1	2	516.743	0.19			1.19	1.32	1.02	0.64	0.72	0.67	0.19	1.17667	0.676667
Q7XI14					130	Probable D-2-hydroxyglutarate dehydrogenase, mitochondrial	56.569	_VSVANMDWMGK(ac)YK_	-1.896	1	2	785.873				1.73	2.12						1.925
Q7XI67					722	Os07g0691200 protein	60.157	_LQTETVCVK(ac)PAR_	-1.8754	1	2	722.385
Q7XIE2					98	Putative syntaxin-related protein	58.592	_TK(ac)VDELEK_	-1.0534	1	2	502.269							1					1
Q7XIK5			LOC_Os04g52361		44	Os04g0613600 protein	60.255	_SIGLGFK(ac)TPR_	-0.97837	1	2	559.322
Q7XIK5			LOC_Os04g52361		57	Os04g0613600 protein	81.625	_EAIEGTYIDK(ac)K_	1.4285	1	2	654.838	0.29		0.34	0.81		1.04	1.89	2.29	1.87	0.315	0.925	2.01667
Q7XIK5			LOC_Os04g52361		96	Os04g0613600 protein	89.698	_NYLHFVK(ac)K_	-1.1857	1	2	545.806					0.6		1.61	1.9	1.73		0.6	1.74667
Q7XKA7					231	OSJNBb0020J19.2 protein	128.36	_DSNIPLDTK(ac)HPR_	-0.87545	1	3	478.916	0.17	0.18	0.14	1.65	0.93	1.15	1.49	1.13	1.75	0.163333	1.24333	1.45667
Q7XKK0					189	ATP-dependent Clp protease proteolytic subunit	110.8	_IYAK(ac)HTSQAIDR_	-0.72653	1	3	482.256			0.31							0.31
Q7XLF5					151	OSJNBa0013A04.14 protein	44.925	_FPWITEQVWEEFCEK(ac)K_	1.1253	1	2	1099.52	0.9	0.61	0.65	0.95	1.23		0.52			0.72	1.09	0.52
Q7XLG5					320	OSJNBa0039C07.11 protein	69.554	_EQQLTGK(ac)SAMK_	-2.9404	1	2	631.824
Q7XLR1			LOC_Os04g16450		237	Probable aquaporin PIP2-6	84.479	_SIGAAVIYNQK(ac)K_	-1.0779	1	2	667.377	0.92	1.45	1.25	0.78	0.73	0.71	0.51	0.49	0.67	1.20667	0.74	0.556667
Q7XM27					73	OSJNBa0084K01.4 protein	101.54	_K(ac)ELRTLNR_	-2.9264	1	2	536.317	2.92	0.03	2.98							1.97667
Q7XMJ1					64	OSJNBb0006N15.8 protein	82.831	_VLTVISQK(ac)QK_	-0.50006	1	2	593.364
Q7XMP6					289	OSJNBb0059K02.15 protein	67.385	_M(ox)LNDETFAK(ac)M(ox)K_	-1.5089	1	2	701.323
Q7XN06					383	Glutamate dehydrogenase	65.232	_AMCK(ac)SHDCNLR_	-0.046127	1	3	478.541				0.95	0.72	1	0.44	0.34	0.6		0.89	0.46
Q7XNV4					125	OSJNBb0015G09.12 protein	103.88	_FFK(ac)YQEGYYNQPTYGK_	2.2565	1	2	1037.98
Q7XPB5					237	4-hydroxy-tetrahydrodipicolinate synthase	101.38	_LPYVPLPLEK(ac)R_	-3.7106	1	3	456.275
Q7XPC8					141	OSJNBa0042N22.11 protein	51.771	_DFFAEVSTISEAK(ac)HK_	0.69345	1	3	584.293
Q7XPT4					200	OSJNBa0083N12.6 protein	52.599	_LDGVVTMVDCK(ac)HAMK_	-4.3986	1	3	582.618
Q7XPT4					204	OSJNBa0083N12.6 protein	73.887	_HAMK(ac)HLNEVK_	0.54862	1	3	416.889
Q7XQ03					139	OSJNBa0004N05.4 protein	75.018	_SK(ac)HGSDSGTYDNEGR_	0.27798	1	2	826.351
Q7XR89					205	Aldehyde dehydrogenase	78.324	_WDK(ac)VLFTGSPR_	0.55126	1	2	674.356
Q7XRB6					447	OSJNBa0006B20.1 protein	124.78	_GNGADANVPENDVK(ac)R_	-0.18161	1	2	799.382		0.57	1.38	0.98	1.4	0.73	1.13	1.06	1.35	0.975	1.03667	1.18
Q7XSA2					901	Protein argonaute 1B	79.474	_ELLISFK(ac)R_	-0.88739	1	2	524.313
Q7XSR8					241	OSJNBa0041A02.19 protein	89.029	_IAIIDHEK(ac)K_	1.4036	1	2	554.822				1.9	1.5	1.32					1.57333
Q7XTB5					145	OSJNBa0068L06.8 protein	52.247	_EHLGVHPCDK(ac)R_	1.7146	1	2	695.338
Q7XTJ3					410	Pyruvate dehydrogenase E1 component subunit alpha-3, chloroplastic	94.363	_GFGIGPDGK(ac)YR_	1.1375	1	2	604.807	1.06	1.8	0.9	1.63		1.28	1.88	1.44	1.97	1.25333	1.455	1.76333
Q7XTY1					96	OSJNBa0019K04.16 protein	80.318	_LLTLLDYYDTK(ac)K_	3.5852	1	2	764.419		0.651429						0.428571		0.651429		0.428571
Q7XTY1					280	OSJNBa0019K04.16 protein	84.166	_GHIQTLASTGAGK(ac)YDLSVVTK_	-0.1032	1	3	730.058
Q7XUA1					101	OSJNBa0019D11.5 protein	93.374	_VIEIAPK(ac)R_	-2.8967	1	2	484.3				0.93		1.34	1.4	1.28	1.4		1.135	1.36
Q7XVQ4					90	OSJNBa0050F15.10 protein	57.59	_FLVK(ac)NGGYR_	0.89852	1	2	548.301
Q7XW09					351	OSJNBb0054B09.3 protein	86.086	_GYYK(ac)ICR_	0.32242	1	2	501.247
Q7XW88					239	OSJNBb0043H09.9 protein	111.95	_K(ac)YNITDAR_	0.11433	1	2	511.767
Q7XWP1					470	Probable cleavage and polyadenylation specificity factor subunit 1	81.904	_SADIEGDLPFSK(ac)R_	-0.5518	1	2	738.87					1.32	1.13	1.42	1.83	3.09		1.225	2.11333
Q7XWV7					104	OSJNBb0067G11.10 protein	149.82	_TNAAAHEDAQEVVEEEKETK(ac)R_	1.1841	0.999449	3	809.386						1.13		1.28			1.13	1.28
Q7XXP7					1016	Os02g0709900 protein	73.758	_QTAAAVTQAPGEK(ac)R_	1.5649	1	2	735.389								3.41				3.41
Q7XZF7					331	Probable DNA gyrase subunit A, chloroplastic/mitochondrial	99.5	_TDIETIDVK(ac)SK_	2.4468	1	2	645.843
Q7XZH5					188	Os03g0810800 protein	88.338	_NVAGELGK(ac)HGIR_	0.32608	1	2	646.857
Q7Y0E8					55	Probable nucleoredoxin 1-1	127.83	_FTPK(ac)LIEAYNELVSQGK_	-1.2952	1	3	660.354
Q7Y140					86	Calreticulin, putative, expressed	53.3	_FYAISAK(ac)YPEFSSK_	1.6165	1	2	840.419					1.12762	0.872381					1
Q7Y140					356	Calreticulin, putative, expressed	56.404	_FAEETWAK(ac)HK_	-1.4709	1	2	644.82							1					1
Q7Y152					111	Galactokinase, putative, expressed	57.198	_VANVDDK(ac)YPICVYPADPDKEIDIK_	-1.0639	0.999992	3	940.465				3.21	3.79	2.29					3.09667
Q7Y152					475	Galactokinase, putative, expressed	68.383	_ETYYK(ac)SR_	-1.8418	1	2	494.74
Q7Y161					165	Putative uncharacterized protein OSJNBa0090L05.19	67.897	_K(ac)QLAPAVFR_	-1.7889	1	2	536.319
Q7Y1V2					56	Eukaryotic translation initiation factor 1A	66.267	_CEAICVDGTK(ac)R_	-0.0022786	1	2	675.811							2.28					2.28
Q84L14					149	Nuclear cap-binding protein subunit 2	104.22	_MVQK(ac)ELEAQR_	-1.4258	1	2	637.332		0.297619	0.580952							0.439286
Q84M35					61	40S ribosomal protein S2, putative, expressed	55.755	_FSK(ac)IEEIYLHSLPVK_	-2.0471	1	3	615.677					0.28	2.07					1.175
Q84M87					568	Os03g0858100 protein	56.172	_TVVNK(ac)LFEFMHEMHPGVQDMACDTFLK_	-0.56828	1	4	817.384
Q84M87					1014	Os03g0858100 protein	93.442	_HDLPSFK(ac)NHIR_	-2.4657	1	3	469.249						2.12					2.12
Q84MN8					374	Bifunctional 3'-phosphoadenosine 5'-phosphosulfate synthethase, putative, expressed	77.185	_DPAGM(ox)GHPTEK(ac)R_	-1.0984	1	2	677.314
Q84MN8					409	Bifunctional 3'-phosphoadenosine 5'-phosphosulfate synthethase, putative, expressed	100.57	_VAAYDTK(ac)QK_	1.9493	1	2	533.282
Q84NW1					65	Os07g0513000 protein	84.916	_LVAAAK(ac)VR_	-0.011993	1	2	435.282	6.16	8.68	6.16							7
Q84NW1					133	Os07g0513000 protein	70.089	_GLCGSFNNNVLK(ac)K_	0.99521	1	2	746.882	8.84	6.56	5.6							7
Q84P97			LOC_Os03g10510		14	Mitochondrial outer membrane protein porin 5	82.494	_GPGLFSDIGK(ac)R_	-4.5248	1	2	594.822	0.53	0.54		0.83	0.68	0.67	1.29	1.4	1.57	0.535	0.726667	1.42
Q84P97			LOC_Os03g10510		22	Mitochondrial outer membrane protein porin 5	59.227	_DLLTK(ac)DYTYDQK_	-1.4284	1	2	772.878	1									1
Q84P97			LOC_Os03g10510		62	Mitochondrial outer membrane protein porin 5	67.326	_GGLYTLDVSSVYK(ac)YK_	-1.5275	1	2	867.951
Q84P97			LOC_Os03g10510		194	Mitochondrial outer membrane protein porin 5	147.02	_VSGVYHLDDK(ac)QK_	-0.39033	1	2	715.867	0.35	0.44	0.53	0.89	0.86	0.75	0.48	0.66	0.66	0.44	0.833333	0.6
Q84P97			LOC_Os03g10510		247	Mitochondrial outer membrane protein porin 5	104.59	_LAALLQHEVK(ac)PK_	2.9129	1	2	694.917				0.73	0.9		1.26	1.14	1.67		0.815	1.35667
Q84P97			LOC_Os03g10510		249	Mitochondrial outer membrane protein porin 5	64.768	_LAALLQHEVKPK(ac)SVLTISGEFDTK_	1.1899	0.892252	3	889.497					1.28						1.28
Q84PB3					345	Eukaryotic translation initiation factor isoform 4G-1	56.916	_LIGELLK(ac)QK_	3.9665	1	2	542.342				1.03	0.47	0.67		0.74	1.08		0.723333	0.91
Q84PB3					693	Eukaryotic translation initiation factor isoform 4G-1	123.86	_LLEHLHAK(ac)K_	0.95233	1	2	565.838	0.74	1.1	0.56	1.44	2.27	0.41	1.22	1.2	1.34	0.8	1.37333	1.25333
Q84PW3					164	Os08g0151800 protein	66.893	_ILK(ac)YGSLIISTGCEASR_	-2.5699	1	2	955.506
Q84PX0					236	Os08g0150800 protein	71.491	_EYCDDIK(ac)R_	-0.2029	1	2	570.753				1.87	1.23	1.41	1.36		1.83		1.50333	1.595
Q84Q77					115	17.9 kDa class I heat shock protein	110.63	_SSGK(ac)FLR_	3.0528	1	2	418.735						0.36		1.58			0.36	1.58
Q84QT9					473	Os08g0345700 protein	67.903	_DPVDK(ac)WR_	-1.5103	1	2	479.243
Q84QT9					512	Os08g0345700 protein	61.423	_PAIHPSPIDLK(ac)GK_	0.76335	1	3	472.273
Q84QW4					177	Os08g0524400 protein	74.321	_SVNQVWQVGSSVTGGAPDK(ac)HAFGPANLASK_	-2.0529	1	3	1017.85
Q84R32					160	CBS domain containing protein, expressed	114.72	_VLQAM(ox)QLMTEK(ac)R_	2.1037	1	2	753.394	2.17		1.32		0.18					1.745	0.18
Q84S20					171	CHP-rich zinc finger protein-like	71.342	_DHDMK(ac)ER_	-1.4393	1	2	486.714				2.1	1.66	1.4					1.72
Q84SZ6					691	Vacuolar protein sorting-associated protein 35	76.833	_VLLCLK(ac)R_	-0.43551	1	2	472.292						1					1
Q84T03					381	DEAD-box ATP-dependent RNA helicase 27	119.38	_FHAELLNFLQIECSDIHGK(ac)QK_	-0.69595	1	3	857.1						0.33	3.08	2.15	3.02		0.33	2.75
Q84T92					134	Chalcone--flavonone isomerase	65.105	_AAGVYTDAEGAAADK(ac)FK_	0.17092	1	2	863.918		0.365714								0.365714
Q84TA1					105	Heat shock cognate 70 kDa protein 2, putative, expressed	49.595	_VIPGPGDK(ac)PMIVVQYK_	-0.0084647	1	2	891.995					0.778095		1.2219				0.778095	1.2219
Q84TA1					253	Heat shock cognate 70 kDa protein 2, putative, expressed	125.24	_LVNHFVQEFK(ac)R_	0.38836	1	2	729.896	0.49	0.53	0.46	1.14	1.13	0.6	1.72	1.42	2.67	0.493333	0.956667	1.93667
Q84TA1					533	Heat shock cognate 70 kDa protein 2, putative, expressed	76.228	_YK(ac)SEDEEHK_	0.29644	1	2	603.767
Q84TZ6					563	Putative uncharacterized protein OSJNBa0087M10.17	66.989	_ESPEDSAK(ac)VFSR_	0.97469	1	2	697.333
Q84TZ6					582	Putative uncharacterized protein OSJNBa0087M10.17	113.69	_RPSSSEK(ac)EIK_	-0.24306	1	2	601.822
Q84VC8			LOC_Os02g35500		109	Gamma hydroxybutyrate dehydrogenase-like protein	110.12	_ISEAIK(ac)QK_	0.82527	1	2	479.782	0.65	0.75	0.41	1.27	1.97	1.34	0.7	0.78	0.79	0.603333	1.52667	0.756667
Q84ZK1			LOC_Os07g40580		12	Eukaryotic translation initiation factor 5A	221.37	_(ac)SDSEEHHFESK(ac)ADAGASK_	-1.1394	1	2	1008.43				0.34	0.19	0.24	0.3	0.32	0.26		0.256667	0.293333
Q84ZK1			LOC_Os07g40580		37	Eukaryotic translation initiation factor 5A	57.175	_NGYIVIK(ac)NRPCK_	2.1637	1	2	752.409
Q84ZK1			LOC_Os07g40580		50	Eukaryotic translation initiation factor 5A	74.611	_VVEVSTSK(ac)TGK_	-3.1547	1	2	588.827	0.2	0.15	0.14	0.94	0.65	0.98	1.48	1.54	1.55	0.163333	0.856667	1.52333
Q84ZP1					19	Os07g0208000 protein	66.692	_TMYNAEK(ac)R_	1.9972	1	2	527.753							1.45		1.41			1.43
Q850X1					111	Putative isomerase	101.5	_ELQSAAK(ac)SAGLPWTLGK_	2.0691	1	2	899.989
Q851M0					476	Nicotinate phosphoribosyltransferase, putative, expressed	102.51	_HPFNESK(ac)R_	1.2644	1	2	528.765
Q851Q5					129	ES43, putative, expressed	72.898	_FEYK(ac)SATGSFVPDR_	4.1565	1	2	823.396
Q851Y8			LOC_Os03g63410		129	Elongation factor Tu	68.481	_GITIATAHVEYETAK(ac)R_	-1.9418	1	3	601.32							1.19					1.19
Q851Y8			LOC_Os03g63410		248	Elongation factor Tu	85.937	_NAILK(ac)LMDAVDEYIPDPVR_	0.43582	1	3	738.721
Q851Y8			LOC_Os03g63410		322	Elongation factor Tu	74.611	_TTVTGVEMFK(ac)K_	-1.7612	1	2	641.839
Q851Y8			LOC_Os03g63410		354	Elongation factor Tu	53.211	_GQVVCK(ac)PGTVK_	-0.37456	1	2	607.832	0.11	0.15	0.1	1.21	0.76	0.79	0.81	0.72	0.84	0.12	0.92	0.79
Q8GTZ2					32	Putative CELL DIVISION CONTROL PROTEIN 2 HOMOLOG 1	66.989	_VTNETIALK(ac)K_	-1.097	1	2	579.84				0.29		0.3		0.26			0.295	0.26
Q8GVY2					9	60S ribosomal protein L38, putative, expressed	117.63	_QIHEIK(ac)DFLLTAR_	1.9787	1	3	542.639
Q8H060			LOC_Os03g10990		528	Os03g0207900 protein	104.82	_GLELQQAEK(ac)GK_	0.45037	1	2	621.838	0.36	0.45	0.3	0.28	0.23	0.35	0.94	0.94	1.19	0.37	0.286667	1.02333
Q8H2T7					343	Os07g0645400 protein	90.05	_ELIEK(ac)HCGGVR_	-0.21867	1	2	670.343
Q8H2T7					416	Os07g0645400 protein	112.34	_LSYFYK(ac)HESCGQCTPCR_	-1.1946	1	3	745.652		0.37		0.5	0.91	0.37	0.25	0.48	0.29	0.37	0.593333	0.34
Q8H383					169	PHD finger protein ALFIN-LIKE 2	112.83	_ANDVQTK(ac)TSR_	2.1847	1	2	581.297		0.68	0.54	0.91	0.75	0.74	0.72	0.91	0.73	0.61	0.8	0.786667
Q8H3I6					408	Os07g0616200 protein	80.102	_EEINYVNAHATSTQSGDLK(ac)EYEAIVR_	-1.0701	1	3	993.816	1.2			1.53						1.2	1.53
Q8H3M0					158	Os08g0428800 protein	102.5	_TAPAPPPAAGDGSAPVK(ac)R_	-0.24641	1	2	851.45	0.14			0.36	0.34	0.35	0.92	0.78	0.53	0.14	0.35	0.743333
Q8H4B9					141	Os07g0516200 protein	106.32	_TTIMLADLQDFK(ac)K_	4.9957	1	2	783.416					0.48						0.48
Q8H4Q9			LOC_Os07g31370		9	GTP-binding protein Rab6	76.943	_APVSALAK(ac)YK_	1.9693	1	2	545.319	0.32	0.26	0.43	1.08	2.06	1.54	0.85	1.05	1.03	0.336667	1.56	0.976667
Q8H4Q9			LOC_Os07g31370		140	GTP-binding protein Rab6	76.073	_QVSIEEGEGK(ac)AK_	2.0135	1	2	658.838
Q8H4V1					69	Os08g0366000 protein	88.176	_ELVQECYEIAAEYEGK(ac)HDSQK_	1.3059	1	3	856.723
Q8H4V1					349	Os08g0366000 protein	46.88	_DAK(ac)HYIEFWK_	-0.53369	1	2	689.843		1.06		1.72		1.17	0.98		1.14	1.06	1.445	1.06
Q8H625					236	Os06g0104100 protein	87.216	_VASVADAHLQK(ac)AR_	0.3342	1	3	469.928
Q8H7P5			LOC_Os03g08850		16	Leucine Rich Repeat family protein, expressed	152.88	_(ac)SEEDDDQPPPLPAQK(ac)R_	0.50537	1	2	953.445	0.08	0.06		1.13	1.34	0.87	1.36	1.35	1.47	0.07	1.11333	1.39333
Q8H7W4					20	Putative uncharacterized protein OSJNBa0064E16.13	155.86	_(ac)MESSSSAAAAVDGEDGGGSK(ac)R_	-2.042	1	2	1026.94				1.23		1.13		1.22	1.45		1.18	1.335
Q8H8D9					49	Putative glutathione S-transferase	80.438	_LPEFIK(ac)LR_	0.44414	1	2	529.324	2.01	2.31	2.2	0.45		1.82				2.17333	1.135
Q8H8J4					34	Putative tRNA synthetase	68.557	_M(ox)DGVESK(ac)CR_	-1.2156	1	2	570.245
Q8H8T0					89	UDP-arabinopyranose mutase 1	53.448	_ASCISFK(ac)DSACR_	-1.0509	1	2	722.321		0.968571	1.03143							1
Q8H8T0					284	UDP-arabinopyranose mutase 1	61.56	_ASNPFVNLK(ac)K_	-1.8406	1	2	580.327				1.51	1.54		1.64	2.7			1.525	2.17
Q8H8U7					208	Expressed protein	104.11	_VVLVK(ac)FR_	-1.396	1	2	451.795				1.06	0.62	0.57		0.87	0.45		0.75	0.66
Q8H8U7					222	Expressed protein	151.55	_TDAANAFITK(ac)NR_	2.4558	1	2	682.352
Q8H916					216	Putative uncharacterized protein OSJNBa0071K18.7	79.286	_FNK(ac)FVEDNGFK_	-0.40578	1	2	693.838
Q8HCN1					158	Ribosomal protein S1	76.228	_FTIDSFNPK(ac)R_	-2.4675	1	2	633.827
Q8HCN3					384	Cytochrome b	107.09	_GIPK(ac)YYTDETHR_	-2.7176	1	2	761.37				0.18	0.47	0.19	0.75				0.28	0.75
Q8HCQ9					61	ORFB protein	73.881	_FKDPK(ac)NLEDILR_	0.42839	0.937935	3	510.616
Q8L3W2					111	Class III peroxidase 95	75.819	_GYEVVDAIK(ac)AK_	1.091	1	2	617.838
Q8L4F2					134	40S ribosomal protein S23	58.268	_VSGVSLLALFK(ac)EK_	1.3803	1	2	716.924
Q8L6I2					316	Os07g0191200 protein	99.568	_LAQQGAITK(ac)R_	-1.4611	1	2	564.33	1									1
Q8L6I2					440	Plasma membrane ATPase	65.423	_GAPEQILNLAHNK(ac)TEIER_	-1.2726	1	3	692.368				1.5	0.97	1.15			2.1		1.20667	2.1
Q8LHN3					97	Os07g0632000 protein	114.99	_LDLAGHPVGCIGGDVK(ac)HCQR_	-3.472	1	3	744.365
Q8LHR9					293	Putative aldehyde oxidase	109	_LIGSLSSSSDK(ac)SR_	0.85468	1	2	689.862			1.7	1.45	1.16	1.45	1.19	1.39	1.75	1.7	1.35333	1.44333
Q8LI30			LOC_Os07g43390		227	4-alpha-glucanotransferase DPE1, chloroplastic/amyloplastic	40.724	_TQYDCFK(ac)K_	1.9506	1	2	566.261
Q8LI30			LOC_Os07g43390		275	4-alpha-glucanotransferase DPE1, chloroplastic/amyloplastic	83.862	_ALEDIYQK(ac)QK_	1.3489	1	2	639.34		1.11	1.18	2.72	2.79		1.64	1.67	2.77	1.145	2.755	2.02667
Q8LI34					181	Putative MYST-like histone acetyltransferase 1	61.56	_NIAK(ac)IELGR_	0.59679	1	2	528.314				1.05571	0.861429	1.08143					0.999524
Q8LIR5					165	Os07g0635500 protein	50.354	_VVHPAFNMDK(ac)LK_	1.8415	1	3	480.927
Q8LJJ9			LOC_Os01g65830		245	Stearoyl-[acyl-carrier-protein] 9-desaturase 1, chloroplastic	127.87	_TCGTIAADEK(ac)R_	0.61445	1	2	632.304				1.08	1.11	0.85	3.01	2.24	3.13		1.01333	2.79333
Q8LMW8					67	Os10g0191300 protein	124.12	_VASFAQSYAAK(ac)R_	-2.1855	1	2	670.851
Q8LMW8					108	Os10g0191300 protein	112.96	_K(ac)NYHYDTNTCDPGK_	0.20998	1	2	877.876
Q8LQ68			LOC_Os01g53930		385	Hexokinase-6	110.63	_HLGAK(ac)LK_	-0.13888	1	2	404.756	1.6	2.15	1.43	1.66	0.74	0.86	0.8	0.74	0.61	1.72667	1.08667	0.716667
Q8LQ68			LOC_Os01g53930		457	Hexokinase-6	95.57	_TVIALDGGLYEHYK(ac)K_	0.51422	1	3	583.645	1.68	1.18	1.33	1.61	0.83	1.15	1.77	1.46	1.93	1.39667	1.19667	1.72
Q8RU51					446	Cellulase containing protein, expressed	97.163	_VNNASEEDYK(ac)R_	2.0801	1	2	683.815
Q8RUI4					99	NAC transcription factor	60.55	_NILFVISK(ac)PDVFK_	1.2417	1	2	781.453
Q8S059					263	Acyl-[acyl-carrier-protein] desaturase 2, chloroplastic	75.764	_LAQICGIIASDEK(ac)R_	-0.77301	1	2	808.427								1				1
Q8S270					201	Putative single myb histone 6	113.25	_IAPSSNSSGGK(ac)SIK_	1.3577	1	2	687.865				0.92	1.15	1.11	1.05	1.13	1.36		1.06	1.18
Q8S2A7					344	ATP-dependent zinc metalloprotease FTSH 3, mitochondrial	62.104	_K(ac)YEELGAK_	1.8575	1	2	490.258
Q8S2K0					238	Reticulon-like protein	53.448	_YYALFEEK(ac)CLSK_	-1.4897	1	2	796.887						1					1
Q8S3P2					143	OSJNBa0011F23.19 protein	69.864	_IFHDTEPGPAAK(ac)R_	-0.78803	1	3	494.256	0.66	0.31	0.4	1.02	1.27	0.69	0.68	0.69	0.9	0.456667	0.993333	0.756667
Q8S3R7					123	Ethylene-responsive protein-like	113.62	_EVICSEVK(ac)R_	-1.1582	1	2	581.3
Q8S5T1					320	Glutathione reductase, chloroplast, putative, expressed	100.18	_GITFHTEQSPQAITK(ac)SNDGLLSLK_	-1.0145	1	3	876.461
Q8S6Z1					114	ATPase alpha subunit, 3'-partial (Fragment)	89.189	_VINALAK(ac)PIDGR_	1.7437	1	2	654.885	8.07	7.83	5.1							7
Q8S7H8					190	Os03g0778100 protein	72.62	_SYLIAISGEK(ac)K_	1.7783	1	2	625.853	6.3	8.49	6.21							7
Q8S7J1					100	Putative pyridoxamine 5-phosphate oxidase	119.41	_PSVCYPK(ac)R_	0.582	1	2	524.766	1.16		0.68	2.03		1.23	1.04	1.14		0.92	1.63	1.09
Q8S7Q0					476	Eukaryotic translation initiation factor 3 subunit B	55.98	_IIAFAWEPK(ac)GHR_	1.9888	1	3	489.602
Q8S7T3					320	Photosystem I P700 chlorophyll A apoprotein A1	52.172	_TNWGIGHGLK(ac)DILEAHK_	-1.0478	1	3	644.343
Q8S7T5					11	ATP synthase subunit alpha	56.916	_VDEIHK(ac)ILR_	-0.58341	1	2	582.84
Q8S7T5					455	ATP synthase subunit alpha	77.185	_GYLDSLEIGQVK(ac)K_	0.34269	1	2	746.406
Q8SB12					790	Putative uncharacterized protein OSJNBa0095J15.3	64.776	_QK(ac)AISAI_	-0.074693	1	2	386.732
Q8W1L6					361	Peroxisomal fatty acid beta-oxidation multifunctional protein	86.911	_MIAANLEGLVK(ac)R_	-0.059221	1	2	678.887
Q8W1L6					663	Peroxisomal fatty acid beta-oxidation multifunctional protein	136.26	_ASDLDIASILGMGFPK(ac)FR_	2.8349	1	2	990.517							1.69					1.69
Q8W2X4					152	Expressed protein	57.859	_NLLFK(ac)PDR_	1.3212	1	2	522.795	14.07	6.93								10.5
Q8W315					569	Dynamin-related protein 1C, putative, expressed	64.692	_FYAHVGSK(ac)EK_	2.6417	1	2	604.309
Q8W317					283	NADH-ubiquinone oxidoreductase 75 kDa subunit, mitochondrial, putative, expressed	114.02	_PFAFK(ac)AR_	2.7714	1	2	439.748
Q8W3D0					99	Probable pyridoxal 5'-phosphate synthase subunit PDX1.2	63.624	_SVTIPVMAK(ac)AR_	-1.7372	1	2	607.85	6.75	5.82	7.2							6.59
Q8W3J0			LOC_Os03g16980		59	Os03g0278000 protein	42.384	_LMENEK(ac)HEVIVADNFFTGSK_	-1.3848	1	3	784.051					2.2						2.2
Q8W3J0			LOC_Os03g16980		182	Os03g0278000 protein	129.47	_SCYDEGK(ac)R_	0.54665	1	2	528.724	0.11	0.08	0.07	1.54	1.89	1.55		1.04	1.24	0.0866667	1.66	1.14
Q8W425					107	26S proteasome non-ATPase regulatory subunit 6	86.114	_EAHLAK(ac)SLYFIR_	-2.7917	1	3	497.277	0.42				0.88					0.42	0.88
Q93VT8					266	ATP-citrate synthase beta chain protein 1	110.91	_LFK(ac)SEVQFGHAGAK_	-1.3754	1	2	780.912	0.38	1.45	0.89		0.93		1.35	0.91	1.47	0.906667	0.93	1.24333
Q93VT8					477	ATP-citrate synthase beta chain protein 1	56.569	_NLTPYEFVEGMK(ac)K_	4.044	1	3	533.269				1.19	1.5		2.08	3.51	1.63		1.345	2.40667
Q93VT8					590	ATP-citrate synthase beta chain protein 1	141.58	_SIGLIGHTFDQK(ac)R_	1.4425	1	3	505.276	0.580952					0.242857	0.361905	0.390476	0.266667	0.580952	0.242857	0.339683
Q93WM3			LOC_Os01g27520		386	Os01g0372700 protein	109.79	_NYDK(ac)TAIER_	0.42248	1	2	576.288	0.43		0.28	1.54		1.22	1.27	0.82	1.52	0.355	1.38	1.20333
Q941F5					93	Os11g0592200 protein	71.852	_CIQVK(ac)NR_	-4.13	1	2	480.258
Q942L2					215	Protein disulfide isomerase-like 2-2	61.265	_LDDGVVIANLDADK(ac)HK_	-4.4192	1	3	588.976				2.17	1.51	1.32			2.21		1.66667	2.21
Q943K7					251	70 kDa heat shock protein	74.962	_MVNHFVLEFK(ac)R_	1.9215	1	3	487.927
Q943K7					538	70 kDa heat shock protein	73.499	_YKAEDEEHK(ac)K_	1.7286	1	3	440.214
Q945W5					220	Glutathione S-transferase GSTU6, putative, expressed	71.98	_GVVPDAGVAVELGK(ac)K_	0.69291	1	2	740.922	7.21	7.09	6.7							7
Q945X2					48	Glutathione S-transferase, N-terminal domain containing protein, expressed	64.841	_EHLSPEFK(ac)K_	2.9178	1	2	578.803
Q945X3					135	Glutathione S-transferase, putative, expressed	110.74	_LSPDESLQIVQHYIDK(ac)GFK_	-0.28088	1	3	753.727
Q94CN1					688	Os01g0348600 protein	93.345	_YIHDK(ac)LEVWAK_	1.7934	1	3	481.926				1.94	1.91	1.39		4.78			1.74667	4.78
Q94CU3					139	Uricase	104.2	_HVTEVIVK(ac)K_	1.2836	1	2	547.832
Q94CU3					203	Uricase	63.302	_YPFEHVSQIPSK(ac)SFCFTQR_	-0.91273	1	3	800.72
Q94DH6			LOC_Os01g73990		14	Os01g0971500 protein	164.48	_VLTLEEVSK(ac)HNTK_	2.5231	1	2	770.422	0.35	0.19	0.3	1.82	1.7	1.06	2.01	2.07	1.35	0.28	1.52667	1.81
Q94DM7					24	Os01g0962600 protein	133.05	_YLFHEGVLYAK(ac)K_	1.8472	1	3	503.942	0.27						0.37			0.27		0.37
Q94E74					93	Os01g0511100 protein	79.489	_AMQEQQQQLSQALLDK(ac)AK_	0.43997	1	2	1050.54
Q94E96			LOC_Os01g31800		11	Probable histone H2A.5	102.87	_(ac)MDAAGAGAGGK(ac)LK_	-1.0035	1	2	615.811	0.15	0.18	0.15	1.09	0.84	0.92	1.41	1.11	1.42	0.16	0.95	1.31333
Q94ED6					261	Putative ubiquitin carboxyl-terminal hydrolase 7	178.22	_ELTK(ac)SFGWDTVDSFLQHDVQELNR_	1.733	1	3	969.47			0.35	1.26	1.22	0.88	2.23	2.93	2.52	0.35	1.12	2.56
Q94GF1					136	Anthranilate synthase alpha subunit 1, chloroplastic	147.26	_ANHVTVMDHK(ac)MK_	-0.51361	1	3	484.908		0.1		0.34		0.47				0.1	0.405
Q94GG8					87	Putative cytosolic tRNA-Ala synthetase	78.556	_AVHFGHQK(ac)LK_	-0.57318	1	3	402.896	0.74	1.23	1.46		1.35	1.12	1.27	0.9	1.19	1.14333	1.235	1.12
Q94GG8					493	Putative cytosolic tRNA-Ala synthetase	84.759	_ITAVTAK(ac)HASDAIK_	-2.1438	1	2	734.412
Q94GQ7					514	Putative uncharacterized protein OJ1124_H03.4	82.651	_ASGESPVAIPSLK(ac)K_	2.0657	1	2	713.401	0.35	0.53	0.43	0.62	0.47	0.43	1.07	1.15	1.16	0.436667	0.506667	1.12667
Q94GQ7					735	Putative uncharacterized protein OJ1124_H03.4	164.68	_AYAVFLEGM(ox)ESEK(ac)K_	1.2286	1	2	830.4	0.85	0.79	0.66	0.52	0.58	0.55	1.1	1.07	1.32	0.766667	0.55	1.16333
Q94GQ7					764	Putative uncharacterized protein OJ1124_H03.4	83.53	_SHVSEEILSK(ac)LK_	-2.1183	1	2	706.393		0.14	0.55	0.7	0.55	0.48	1.28	0.99	2	0.345	0.576667	1.42333
Q94GQ7					786	Putative uncharacterized protein OJ1124_H03.4	95.909	_K(ac)HGLLK(ac)K_	-0.37329	1	2	454.29
Q94GQ7					791	Putative uncharacterized protein OJ1124_H03.4	95.909	_K(ac)HGLLK(ac)K_	-0.37329	1	2	454.29
Q94GW4					86	Putative serine peptidase	70.802	_YYGK(ac)SSPFESLTTENLR_	0.15844	1	2	1017.49
Q94H99					118	Putative uncharacterized protein OSJNBb0048A17.21	72.243	_VIVCDEK(ac)LK_	-2.0225	1	2	573.315
Q94JF2					16	Os01g0705200 protein	105.46	_ASYHAGETK(ac)AR_	-2.5654	1	2	616.805
Q94JF2					33	Os01g0705200 protein	145.25	_MMGTAQEK(ac)AR_	0.99082	1	2	582.779
Q94JF2					107	Os01g0705200 protein	110.81	_AYDAK(ac)DR_	0.58911	1	2	440.712
Q94JF2					140	Os01g0705200 protein	70.837	_DGAGQTGSYIGQTAEAAK(ac)QK_	1.6663	1	3	674.996
Q94JF2					160	Os01g0705200 protein	154.88	_DK(ac)TGAVLQQAGEQVK_	-2.0144	1	2	807.428
Q94JJ0			LOC_Os01g02880		71	Fructose-bisphosphate aldolase	196.11	_GILAIDESNATCGK(ac)R_	-0.91048	1	2	823.912			0.48	0.85	0.74	0.73	1.62	1.21	1.66	0.48	0.773333	1.49667
Q94JJ0			LOC_Os01g02880		337	Fructose-bisphosphate aldolase	95.195	_ALQNSVLK(ac)TWQGRPENVEAAQK_	1.0063	1	3	837.11				0.9	0.57	0.46	1.47	1.19	1.14		0.643333	1.26667
Q94LR4					160	Expansin-B4	106.91	_PGLNDK(ac)LR_	-2.1958	1	2	477.772	0.14	0.19	0.18							0.17
Q9AQZ5			LOC_Os01g08560		32	70 kDa heat shock protein	57.434	_GIDVVLNEESK(ac)R_	4.1408	1	2	700.873				2.25			1.5	2.31	2.03		2.25	1.94667
Q9AQZ5			LOC_Os01g08560		44	70 kDa heat shock protein	153.75	_ETPAIVCFGDK(ac)QR_	-0.59662	1	2	781.885	0.26			1.43	1.14	1.06	1.29	0.88	1.58	0.26	1.21	1.25
Q9AQZ5			LOC_Os01g08560		68	70 kDa heat shock protein	95.358	_NSVSQIK(ac)R_	-1.4639	1	2	487.275								1.66				1.66
Q9AQZ5			LOC_Os01g08560		245	70 kDa heat shock protein	85.359	_HFAAK(ac)FK_	0.24623	1	2	445.748	0.17	0.18	0.19	1.25	0.87	0.97	1.04	0.87	0.98	0.18	1.03	0.963333
Q9AQZ5			LOC_Os01g08560		635	70 kDa heat shock protein	59.709	_LYDK(ac)YNDFVTAEDK_	-3.5987	1	2	881.912									10.54			10.54
Q9AQZ5			LOC_Os01g08560		728	70 kDa heat shock protein	53.237	_FDHIEMEEK(ac)QK_	1.0378	1	3	492.566
Q9AR38					233	Protoporphyrinogen oxidase, chloroplastic	56.721	_AAFGK(ac)VWR_	1.1533	1	2	488.772
Q9ASK5					241	Os01g0110400 protein	94.539	_FNSAK(ac)LR_	0.55296	1	2	439.248
Q9AUR8					81	Coatomer subunit alpha-1	79.474	_VWNYK(ac)THR_	-0.49805	1	3	382.533	0.62			1.37	2.07	1.09	1.13	1.03	2.55	0.62	1.51	1.57
Q9AUV8					216	Alpha-1,4 glucan phosphorylase	68.787	_YK(ac)HGLFK_	0.60262	1	2	467.761		0.29	0.29	1.66	2.11	0.77	1.6	1.64	2.05	0.29	1.51333	1.76333
Q9AUV8					734	Phosphorylase	79.489	_AFATYVQAK(ac)R_	0.01973	1	2	598.825								1				1
Q9AUW3					37	Eukaryotic translation initiation factor 5A-2, putative, expressed	80.014	_NGHIVIK(ac)NRPCK_	0.79418	1	3	493.273	2.28143	0.284286	0.434286							1
Q9AWU6					154	Os01g0125800 protein	63.624	_VLSCDFK(ac)PTR_	3.0498	1	2	632.821		1								1
Q9AWV5					174	Putative Bowman Birk trypsin inhibitor	88.561	_YVCQDQFTGQPGPK(ac)CK_	0.20187	1	2	977.943
Q9AX68					240	Os01g0611000 protein	131.45	_AVK(ac)YVDAAHFAVPQGAR_	3.1463	1	2	921.486						0.27		0.12	0.18		0.27	0.15
Q9FE01					19	L-ascorbate peroxidase 2, cytosolic	58.98	_SYPTVSDEYLAAVGK(ac)AK_	1.6165	1	2	920.97
Q9FE64					197	Elongation factor G, mitochondrial	75.387	_VAFINK(ac)LDR_	3.8771	1	2	559.322
Q9FRX7					369	Aldehyde dehydrogenase ALDH2b	60.691	_IYDEFVEK(ac)AK_	-3.3774	1	2	642.33	1.36				0.99	0.9	0.8	1.24		1.36	0.945	1.02
Q9FRX7					406	Aldehyde dehydrogenase ALDH2b	60.764	_YIK(ac)YGVDSGANLVTGGDR_	4.7534	1	2	963.981				1.09							1.09
Q9FRX7					466	Aldehyde dehydrogenase ALDH2b	84.687	_FNDLNEVIK(ac)R_	-2.0676	1	2	645.346			0.34		1.41	1.16		2.94		0.34	1.285	2.94
Q9FU74			LOC_Os01g05060		235	Os01g0143800 protein	80.688	_GLFK(ac)YLEQR_	-1.3282	1	2	598.327	2.07	2.54	1.71	1.37	1.51		1.07		1.01	2.10667	1.44	1.04
Q9FVY8					319	Malic enzyme	86.882	_PLSDFTK(ac)QK_	0.17178	1	2	553.298		0.19	0.37	0.96	0.75	0.7	0.72	0.64	0.59	0.28	0.803333	0.65
Q9FXT8					329	26S proteasome regulatory particle triple-A ATPase subunit4	68.243	_IHAAGIAK(ac)HGEIDYEAVVK_	-0.46294	1	3	688.369				1.29	2.16		0.86				1.725	0.86
Q9FYR9					156	Class III chitinase	79.474	_LLTELK(ac)AR_	0.72669	1	2	493.306				0.68	0.89	0.77					0.78
Q9LE07					70	Os01g0210600 protein	128.08	_AITHTFK(ac)QISR_	0.47284	1	2	672.375	3.66333	0.323333	0.813333					0.133333		1.6		0.133333
Q9LGR0			LOC_Os01g08970		39	FACT complex subunit SSRP1-A	86.772	_QGGGK(ac)TIEIEK_	1.1143	1	2	601.325	0.25	0.25		1.62	1.11	1.1	1.27	1	1.72	0.25	1.27667	1.33
Q9LGZ2					41	Putative L-cysteine desulfhydrase 1	68.262	_GNGNGPAPRPPPAK(ac)R_	0.63621	1	3	509.943
Q9LST7			LOC_Os06g43570		98	Proteasome subunit beta type-3	115.2	_DMKPQTFASLVSALLYEK(ac)R_	1.0151	1	3	747.065	0.16			1.35	0.81	0.8	1.94	2.15	1.36	0.16	0.986667	1.81667
Q9LSU0			LOC_Os01g59600		41	Proteasome subunit alpha type-3	94.09	_AVDNSGTVVGIK(ac)CK_	-1.4828	1	2	745.388				0.97	1	0.8	0.87	0.74	0.79		0.923333	0.8
Q9LSU0			LOC_Os01g59600		93	Proteasome subunit alpha type-3	84.821	_AK(ac)SEAASYEK_	-1.3266	1	2	563.275	0.15	0.14	0.09	0.64	0.89	0.63	0.96	0.52	0.91	0.126667	0.72	0.796667
Q9LSU3			LOC_Os03g08280		30	Proteasome subunit alpha type-6	78.903	_LYQVEYAFK(ac)AVK_	1.8577	1	2	750.908		0.227143	0.338571	0.137143						0.282857	0.137143
Q9LSU3			LOC_Os03g08280		33	Proteasome subunit alpha type-6	70.438	_AVK(ac)SAGVTSIGVR_	1.2317	1	2	643.875				0.68	0.93	0.67	1	1.04	0.94		0.76	0.993333
Q9LSU3			LOC_Os03g08280		181	Proteasome subunit alpha type-6	89.301	_EQEAINFLEK(ac)K_	2.819	1	2	695.864		0.69	0.5	1.24	1.08	0.91	1.05	1.08	1.19	0.595	1.07667	1.10667
Q9LWN1					51	Os01g0205500 protein	145.69	_VLEQLSGQSPVFSK(ac)AR_	4.8093	1	2	894.486				0.8	0.91	1.24	0.75	1.3	1.74		0.983333	1.26333
Q9MAX6					270	Coatomer subunit epsilon-1	62.894	_LSHPDHVLVK(ac)R_	-0.43074	1	3	448.258	0.21			1.17				2.72	1.91	0.21	1.17	2.315
Q9SDG5					188	Isocitrate dehydrogenase [NAD] subunit, mitochondrial	67.136	_VAEYAFHYAK(ac)TNGR_	1.3068	1	2	834.91
Q9SDG5					339	Isocitrate dehydrogenase [NAD] subunit, mitochondrial	159.22	_IHNAILQTISEGK(ac)FR_	-1.2196	1	3	590.328				0.22			0.32		0.37		0.22	0.345
Q9SDG6			LOC_Os01g16890		32	60S ribosomal protein L30	69.721	_YTLGYK(ac)TVLR_	1.6054	1	2	628.356				0.59		0.55	1.08	1.09	1.12		0.57	1.09667
Q9SDG6			LOC_Os01g16890		87	60S ribosomal protein L30	142.23	_VTVHHFHGNNVDLGTACGK(ac)YFR_	0.98584	1	4	643.563				0.22	1.59	1.71	0.54	0.5	2.12		1.17333	1.05333
Q9SDG8			LOC_Os01g16870		170	Protein argonaute 4A	87.258	_RPYQTK(ac)TFK_	2.0375	1	2	605.833	0.14		0.15	0.73	1.22	1.05	0.56	0.54	0.8	0.145	1	0.633333
Q9SDK4					41	GTP-binding protein	87.026	_TTLLHM(ox)LK(ac)DER_	0.8605	1	2	707.872	0.859524		0.0928571							0.47619
Q9XJ60					107	MADS-box transcription factor 50	61.161	_LEALETYK(ac)R_	1.3344	1	2	582.817
This is the end of this table
