# Supplementary material for: A Quantitative Acetylomic Analysis of Early Seed Development in Rice (Oryza sativa L.)
Source: Int J Mol Sci. 2017 Jun 27;18(7):1376. doi: 10.3390/ijms18071376 (PMC5535869; doi:10.3390/ijms18071376)
Supplement: Supplementary file 1 [file ijms-18-01376-s001.zip › supplementary/Table S2.xls]

## Sheet: DA proteins in seeds
Table S2. DA proteins during early seed development in rice.
Protein accession	MSU ID	PKA Position	Protein annotation	Gene abbreviation	Score	Modified sequence	S3/S0 ration	S3/S0 P value	S3/S0 Regulation	S7/S0 ration	S7/S0 P value	S7/S0 Regulation	S3/S7 ratio	S3/S7 P value	S3/S7 Regulation	S0-1	S0-2	S0-3	S3-1	S3-2	S3-3	S7-1	S7-2	S7-3	S0 average	S3 average	S7 average	Mass error [ppm]	Localization probability	Charge	m/z
Q10DK3	LOC_Os03g56460	307			166.7	_FLEGAASIDK(ac)HFR_	1.94949	0.073976		2.30303	0.00259882	up	0.846491	0.410031		0.28	0.43	0.28	0.87	0.6	0.46	0.76	0.69	0.83	0.33	0.76	0.643333	1.4908	1	3	511.6
Q10PH1	LOC_Os03g13170	6			81.92	_MQIFVK(ac)TLTGK_	2.89873	0.00796692	up	3.55696	7.50174e-05	up	0.814947	0.153048		0.33	0.22	0.24	0.94	0.61	0.74	0.91	0.98	0.92	0.263333	0.936667	0.763333	-2.4836	1	2	654.373
Q10E23		129			74.415	_VFYLK(ac)M(ox)K_	4.30233	0.00194395	up	3.30233	0.00274196	up	1.30282	0.10708		0.2	0.25	0.41	1.46	1.15	1.09	1.1	0.89	0.85	0.286667	0.946667	1.23333	0.52805	1	2	493.773
B9FK36	LOC_Os05g22940	1358	Acetyl-CoA carboxylase 2	ACC2	132.32	_GYNEMK(ac)YTPSR_	4.15873	0.00800998	up	5.15873	0.0016062	up	0.806154	0.0550058		0.29	0.13		0.98	0.89	0.75	1.09	1.15	1.01	0.21	1.08333	0.873333	0.68981	1	2	694.319
Q67G20	LOC_Os11g06390	63	Actin	Act	151.55	_DAYVGDEAQSK(ac)R_	2.16239	0.0833798		2.31624	0.000959135	up	0.933579	0.71113		0.37	0.41	0.39	0.78	1.11	0.64	0.91	0.8	1	0.39	0.903333	0.843333	1.8814	1	2	690.823
Q75LL6	LOC_Os03g53960	281	Transcriptional adapter ADA2	ADA2	184.22	_YSADEGPSLTELSGYNSK(ac)R_	1.33498	0.422089		2.33005	0.0357491	up	0.572939	0.0610544		0.35	0.64	1.04	1.21	0.7	0.8	1.99	1.42	1.32	0.676667	1.57667	0.903333	0.078615	1	2	1058.5
Q75LL6	LOC_Os03g53960	457	Transcriptional adapter ADA2	ADA2	122.7	_IESDGNLDQK(ac)K_	2.92188	0.0921211		6.375	0.0151954	up	0.458333	0.0197405	down	0.21	0.21	0.22	0.89	0.51	0.47	1.45	1.08	1.55	0.213333	1.36	0.623333	-0.87959	1	2	644.823
Q10MQ2	LOC_Os03g18810	139	Probable LL-diaminopimelate aminotransferase, chloroplastic	AGD2	142.88	_AHALSTVDGYSGYGAEQGEK(ac)K_	0.598765	0.0338341	down	0.944444	0.423217		0.633987	0.0536674		0.99	1.14	1.11	0.56	0.9	0.48	0.93	1.03	1.1	1.08	1.02	0.646667	0.83451	1	3	737.35
Q9SDG8	LOC_Os01g16870	170	Protein argonaute 4A	AGO4A	87.258	_RPYQTK(ac)TFK_	6.89655	0.0271153	up	4.36782	0.0201804	up	1.57895	0.0919707		0.14		0.15	0.73	1.22	1.05	0.56	0.54	0.8	0.145	0.633333	1	2.0375	1	2	605.833
P15280	LOC_Os08g25734	261	Glucose-1-phosphate adenylyltransferase small subunit, chloroplastic/amyloplastic	AGPS	57.785	_IVEFAEK(ac)PK_				2.60825	0.012412	up				3.04	2.78					7.08	8.1		2.91	7.59		-4.0554	1	2	551.811
Q10N21	LOC_Os03g17690	223	L-ascorbate peroxidase 1, cytosolic	APX1	117.79	_PLVEK(ac)YAADEK_	2.1097	0.0787821		1.85654	0.0185679	up	1.13636	0.516086		0.41		0.38	0.59	1.03	0.88	0.63	0.75	0.82	0.395	0.733333	0.833333	2.2945	1	2	652.84
Q5QMY8		69	Putative serine/threonine protein kinase	B1046G12.17-2	100.02	_LVYQVGQK(ac)R_	1.7027	0.0990143		2.61081	0.0129477	up	0.652174	0.104037		0.66	0.78	0.41	0.96	0.81	1.38	1.38	1.43	2.02	0.616667	1.61	1.05	1.5101	1	2	566.827
Q5Z480	Os09g0573200	194	Os09g0573200 protein	B1130E07.18-1	67.08	_EWK(ac)HVVQEIAR_	2.31111	0.61775		6.53333	0.0441362	up	0.353741	0.131564		0.27	0.33		1.79	0.19	0.1	1.37	1.83	2.68	0.3	1.96	0.693333	1.6567	1	3	479.593
Q6K1R5		91	Putative adenosine kinase	B1215B07.34	53.751	_DK(ac)FGEEMK_	3.18548	0.0370738	up	2.89113	0.163551		1.10181	0.689738		0.39	0.43	0.42	1.48	1.51	0.96	0.99		1.4	0.413333	1.195	1.31667	0.26035	1	2	513.234
Q5N725	LOC_Os01g67860	38	Fructose-bisphosphate aldolase	B1417F08.1-1	158.52	_GILAADESTGTIGK(ac)R_	1.30667	0.0220304		2.04	0.00220328	up	0.640523	0.00449101	down	0.42	0.53	0.55	0.66	0.63	0.67	0.99	0.93	1.14	0.5	1.02	0.653333	-2.6773	1	2	765.91
Q5N725	LOC_Os01g67860	128	Fructose-bisphosphate aldolase	B1417F08.1-1	184.71	_ETTTQGHDDLGK(ac)R_	8.03704	0.00595913	up	11.3704	0.00890426	up	0.70684	0.236498		0.2	0.04	0.03	0.56	0.92	0.69	1.29	0.66	1.12	0.09	1.02333	0.723333	0.08436	1	3	500.574
Q5JJM6	LOC_Os01g26832	312	Os01g0367100 protein	B1642C07.56	86.944	_FQGFTGTDGPLGK(ac)K_				0.203791	0.0158911	down				2.22	2.5	1.61					0.46	0.4	2.11	0.43		0.39542	1	2	747.883
Q6ER94	LOC_Os02g33450	98	2-Cys peroxiredoxin BAS1, chloroplastic	BAS1	72.23	_LSDYIGK(ac)K_	0.231323	0.0771875		0.181818	0.0234724	down	1.27228	0.291063		2.86	5.38	2.87	0.97	0.78	0.82	0.61	0.47	0.94	3.70333	0.673333	0.856667	1.5971	1	2	483.269
Q6F332	LOC_Os05g41210	87	Calmodulin-2	CAM2	130.1	_DTDSEEELK(ac)EAFR_	1.98972	0.00242521	up	0.942588	0.52515		2.11091	0.000238472	up		0.792381	0.689524	1.52381	1.52762	1.37143	0.681905	0.647619	0.765714	0.740952	0.698413	1.47429	-2.0251	1	2	805.863
Q6F332	LOC_Os05g41210	95	Calmodulin-2	CAM2	114.27	_VFDK(ac)DQNGFISAAELR_	0.403395	0.00788527	down	0.29426	0.00717154	down	1.37088	0.283161			1.80286	1.73143		0.8	0.625714	0.62	0.42		1.76714	0.52	0.712857	0.75066	1	2	926.465
P29619	LOC_Os02g03060	33	Cyclin-dependent kinase A-2	CDKA-2	143.97	_HTNETIALK(ac)K_	7.97297	0.000631493	up	7.45946	0.0321189	up	1.06884	0.727242		0.15	0.09	0.13	0.81	1.08	1.06	0.76	0.79	1.21	0.123333	0.92	0.983333	0.58449	1	2	598.835
Q8LI30	LOC_Os07g43390	275	4-alpha-glucanotransferase DPE1, chloroplastic/amyloplastic	DPE1	83.862	_ALEDIYQK(ac)QK_	2.40611	0.000943842	up	1.77001	0.163967		1.35938	0.226947			1.11	1.18	2.72	2.79		1.64	1.67	2.77	1.145	2.02667	2.755	1.3489	1	2	639.34
Q42971	LOC_Os10g08550	109	Enolase	ENO1	101.65	_NEWGWCK(ac)QK_	5.11765	0.00916634	up	4.80392	0.0192103	up	1.06531	0.724659		0.17		0.17	0.96	0.69	0.96	0.94	0.6	0.91	0.17	0.816667	0.87	0.20196	1	2	639.29
Q42971	LOC_Os10g08550	417	Enolase	ENO1	135.83	_LAK(ac)YNQLLR_				8.33333	0.00616938	up				0.17	0.19	0.15				1.46	1.23	1.56	0.17	1.41667		0.4144	1	2	580.843
Q42971	LOC_Os10g08550	9	Enolase	ENO1	102.52	_(ac)AATIVSVK(ac)AR_	2.8913	0.0206748	up	3.6087	0.000975651	up	0.801205	0.283257		0.28	0.36	0.28	1.17	0.64	0.85	0.99	1.05	1.28	0.306667	1.10667	0.886667	-1.0115	1	2	550.327
P17784	LOC_Os05g33380	317	Fructose-bisphosphate aldolase cytoplasmic isozyme	FBA	118.5	_AENIEK(ac)AR_	6.22727	5.05204e-05	up	7.31818	0.00121435	up	0.850932	0.245644		0.17	0.16	0.11	0.94	0.96	0.84	1.18	0.85	1.19	0.146667	1.07333	0.913333	2.2281	1	2	486.759
Q0J8G4	LOC_Os08g02120	246	Fructokinase-2	FRK2	96.604	_LLIVTDGEK(ac)GCR_	2.17829	0.00700978	up	1.88372	0.0994737		1.15638	0.407994			0.273333	0.3	0.553333	0.686667	0.633333	0.546667	0.393333	0.68	0.286667	0.54	0.624444	0.23326	1	2	701.872
Q9LI00	LOC_Os06g02144	38	6-phosphogluconate dehydrogenase, decarboxylating 1	G6PGH1	155.97	_TTSK(ac)VDETVQR_	1.22024	0.530137		2	0.0300515	up	0.610119	0.0841014		0.58	0.56	0.54	1.01	0.53	0.51	1.1	0.96	1.3	0.56	1.12	0.683333	0.956	1	2	653.336
Q0J8A4	LOC_Os08g03290	57	Glyceraldehyde-3-phosphate dehydrogenase 1, cytosolic	GAPC1	178.14	_YDTVHGQWK(ac)HSDIK_	4.76271	0.0999079		3.25424	0.0275515	up	1.46354	0.352473		0.14	0.22	0.23	1.44	0.68	0.69	0.56	0.47	0.89	0.196667	0.64	0.936667	-0.11916	1	3	585.953
Q7FAH2	LOC_Os04g40950	271	Glyceraldehyde-3-phosphate dehydrogenase 2, cytosolic	GAPC2	133.98	_AAIKEESEGK(ac)LK_	2.84404	0.0467459	up	2.54587	0.0567562		1.11712	0.7244		0.29	0.2	0.6	1.02	0.69	1.39		0.79	1.06	0.363333	0.925	1.03333	0.50432	1	2	672.872
Q7FAH2	LOC_Os04g40950	67	Glyceraldehyde-3-phosphate dehydrogenase 2, cytosolic	GAPC2	79.286	_DSK(ac)TLLFGEK_	2.19474	0.0138787	up	3.36842	0.000704344	up	0.651562	0.0278152	down	0.33	0.39	0.23	0.75		0.64	1.11	1.15	0.94	0.316667	1.06667	0.695	2.8699	1	2	590.316
Q6K5G8	LOC_Os02g38920	57	Glyceraldehyde-3-phosphate dehydrogenase 3, cytosolic	GAPC3	206.19	_YDTVHGQWK(ac)HHEVK_	4.5	0.000523181	up	7.75	0.0110915	up	0.580645	0.0144469	down	0.11	0.11	0.14	0.5	0.5	0.62	1.1	0.86	0.83	0.12	0.93	0.54	-0.64155	1	2	903.44
Q6K5G8	LOC_Os02g38920	196	Glyceraldehyde-3-phosphate dehydrogenase 3, cytosolic	GAPC3	78.903	_TVDGPSMK(ac)DWR_							0.448413	0.00247778	down				0.45	0.29	0.39	0.89	0.74	0.89		0.84	0.376667	0.021465	1	2	667.314
A3C6G9	LOC_Os10g37180	156	Glycine cleavage system H protein, mitochondrial	GDCSH	167.18	_YTK(ac)HCEEEDAH_	0.110336	0.0492976	down	0.0348763	0.0423096	down	3.16364	0.000817801	up	3.49	7.21	5.07	0.62	0.5	0.62	0.21	0.15	0.19	5.25667	0.183333	0.58	0.43177	1	2	730.791
Q69RJ0	LOC_Os07g46460	1295	Ferredoxin-dependent glutamate synthase, chloroplastic	GLU	72.875	_TDILK(ac)AK_	0.126997	8.7187e-05	down	0.0815812	0.00318399	down	1.5567	0.0691452		4.37	3.73	3.79	0.59	0.55	0.37	0.27	0.34	0.36	3.96333	0.323333	0.503333	-0.56055	1	2	415.753
Q948T6	LOC_Os08g09250	19	Lactoylglutathione lyase	GLX-I	81.625	_SPEVVLEWPK(ac)K_	2.1369	0.00393919	up	2.29167	0.0128435	up	0.932468	0.506233		0.53		0.59	1.26	1.08	1.25	1.17	1.19	1.49	0.56	1.28333	1.19667	3.2113	1	2	677.374
Q9LGI2	LOC_Os01g05900	26	Histone H2B.10	H2B.10	93.345	_AEK(ac)ALAGK(ac)KPK_	5.74359	0.0555855		1.68376	0.0139637	up	3.41117	0.0744538		0.39	0.34	0.44	2.58	2.8	1.34	0.59	0.61	0.77	0.39	0.656667	2.24	-1.5726	1	3	408.915
Q9LGI2	LOC_Os01g05900	31	Histone H2B.10	H2B.10	93.345	_AEK(ac)ALAGK(ac)K_	5.74359	0.0555855		1.68376	0.0139637	up	3.41117	0.0744538		0.39	0.34	0.44	2.58	2.8	1.34	0.59	0.61	0.77	0.39	0.656667	2.24	-0.57771	1	2	500.295
Q9LGI2	LOC_Os01g05900	23	Histone H2B.10	H2B.10	176.42	_KPAEEEPAAEK(ac)AEK_	6.86585	0.0169131	up	6.09756	0.0318457	up	1.126	0.737469		0.37	0.31	0.14	1.23	2.61	1.79	2.16	0.82	2.02	0.273333	1.66667	1.87667	-1.2232	1	2	784.894
Q9LGI2	LOC_Os01g05900	43	Histone H2B.10	H2B.10	137.75	_RLPAGK(ac)AEK(ac)SSGEGK_	1.75455	0.168794		1.75455	0.0181078	up	1	1		0.73	0.79	0.68	1.77	0.88	1.21	1.2	1.1	1.56	0.733333	1.28667	1.28667	0.55301	1	2	799.928
Q9LGI2	LOC_Os01g05900	46	Histone H2B.10	H2B.10	137.75	_RLPAGK(ac)AEK(ac)SSGEGK_	1.75455	0.168794		1.75455	0.0181078	up	1	1		0.73	0.79	0.68	1.77	0.88	1.21	1.2	1.1	1.56	0.733333	1.28667	1.28667	0.55301	1	2	799.928
Q943L2	LOC_Os01g62230	7	Histone H2B.11	H2B.11	174.59	_AEK(ac)KPAEK(ac)KPVEEK_	2.42927	0.00745204	up	2.20488	0.0356432	up	1.10177	0.534453		0.5	1.02	0.53	1.83	1.49	1.66	1.72	1.7	1.1	0.683333	1.50667	1.66	-1.2103	0.999899	2	847.97
Q943L2	LOC_Os01g62230	12	Histone H2B.11	H2B.11	174.59	_AEK(ac)KPAEK(ac)KPVEEK_	2.42927	0.00745204	up	2.20488	0.0356432	up	1.10177	0.534453		0.5	1.02	0.53	1.83	1.49	1.66	1.72	1.7	1.1	0.683333	1.50667	1.66	-0.73856	0.999207	2	847.97
Q6ZBP3	LOC_Os08g38300	40	Histone H2B.2	H2B.2	170.79	_RLPASK(ac)GEK(ac)GGEGK_	1.12356	0.247855		0.583333	0.0058632	down	1.92611	0.00214505	up	1.14	1.04	1.3	1.21	1.25	1.45	0.59	0.68	0.76	1.16	0.676667	1.30333	-3.7658	1	2	749.405
Q6ZBP3	LOC_Os08g38300	43	Histone H2B.2	H2B.2	170.79	_RLPASK(ac)GEK(ac)GGEGK_	1.12356	0.247855		0.583333	0.0058632	down	1.92611	0.00214505	up	1.14	1.04	1.3	1.21	1.25	1.45	0.59	0.68	0.76	1.16	0.676667	1.30333	-3.7658	1	2	749.405
Q6ZBP3	LOC_Os08g38300	7	Histone H2B.2	H2B.2	153.22	_AEK(ac)KPAEK(ac)KPAEEK_	2.8427	0.0667643		2.51124	0.00555873	up	1.13199	0.686884		0.71	0.44	0.63	1.98	2.24	0.84	1.29	1.77	1.41	0.593333	1.49	1.68667	-0.24715	0.999324	2	833.954
Q6ZBP3	LOC_Os08g38300	12	Histone H2B.2	H2B.2	153.22	_AEK(ac)KPAEK(ac)KPAEEK_	2.83908	0.0671258		2.51149	0.00562312	up	1.13043	0.690168		0.7	0.43	0.61	1.93	2.19	0.82	1.26	1.73	1.38	0.58	1.45667	1.64667	-0.29872	0.998255	3	556.305
Q94JJ4	LOC_Os01g05630	43	Histone H2B.4	H2B.4	160.5	_LPAGK(ac)AEK(ac)GSGEGK_	1.72816	0.168563		2.05825	0.000747798	up	0.839623	0.404242		0.66	0.76	0.64	1.62	0.82	1.12	1.36	1.33	1.55	0.686667	1.41333	1.18667	0.1362	1	2	706.873
Q94JJ4	LOC_Os01g05630	46	Histone H2B.4	H2B.4	160.5	_LPAGK(ac)AEK(ac)GSGEGK_	1.72816	0.168563		2.05825	0.000747798	up	0.839623	0.404242		0.66	0.76	0.64	1.62	0.82	1.12	1.36	1.33	1.55	0.686667	1.41333	1.18667	0.1362	1	2	706.873
Q7GBK0		26	Histone H2B.7	H2B.7	82.609	_KPAEEEPAAEK(ac)AEK(ac)APAGK_	1.70042	0.116924		1.79747	0.00285542	up	0.946009	0.79864		0.61	0.91	0.85	1.01	1.86	1.16	1.46	1.44	1.36	0.79	1.42	1.34333	2.3349	1	3	679.016
Q6F362	LOC_Os05g49860	23	Histone H2B.9	H2B.9	177.12	_PAEEEPAAEK(ac)APAAGK(ac)K_	1.62348	0.0600649		1.5749	0.0130116	up	1.03085	0.846151		0.73	0.99	0.75	1.54	0.98	1.49	1.25	1.44	1.2	0.823333	1.29667	1.33667	-1.9182	1	3	593.304
Q6F362	LOC_Os05g49860	29	Histone H2B.9	H2B.9	177.12	_PAEEEPAAEK(ac)APAAGK(ac)K_	1.61538	0.0637368		1.57895	0.0135714	up	1.02308	0.885933		0.73	0.99	0.75	1.54	0.97	1.48	1.25	1.45	1.2	0.823333	1.3	1.33	-1.9182	1	3	593.304
Q6F362	LOC_Os05g49860	7	Histone H2B.9	H2B.9	132.01	_AEK(ac)KPAAK(ac)KPAEEEPAAEK_	2.48958	0.13982		2.14583	0.0486596	up	1.16019	0.657151		0.35	1.14	0.43	2.5	1.17	1.11	1.52	1.29	1.31	0.64	1.37333	1.59333	0.052602	0.994555	2	1053.56
Q6F362	LOC_Os05g49860	71	Histone H2B.9	H2B.9	64.265	_IYIFK(ac)VLK_	1.66102	0.00212993	up	0.847458			1.96				0.492857	0.518571	0.831429	0.848571		0.428571			0.505714	0.428571	0.84	-0.041243	1	2	533.339
Q0JCT1	LOC_Os03g27310	10	Histone H3.3	H3	128.27	_K(ac)STGGK(ac)APR_	1.29717	0.175231		1.98585	0.00049709	up	0.653207	0.0193967	down	0.7	0.63	0.79	0.94	1.11	0.7	1.37	1.34	1.5	0.706667	1.40333	0.916667	0.21653	1	2	493.275
Q0JCT1	LOC_Os03g27310	15	Histone H3.3	H3	128.27	_K(ac)STGGK(ac)APR_	1.29717	0.175231		1.98585	0.00049709	up	0.653207	0.0193967	down	0.7	0.63	0.79	0.94	1.11	0.7	1.37	1.34	1.5	0.706667	1.40333	0.916667	0.21653	1	2	493.275
Q0JCT1	LOC_Os03g27310	57	Histone H3.3	H3	87.568	_YQK(ac)STELLIR_	0.412281	0.0421539	down	0.506579	0.0833371		0.813853	0.644146		1.91	1.15	1.5	1.01	0.58	0.29	0.67	0.87		1.52	0.77	0.626667	2.0798	1	2	646.864
Q69QQ6	Os09g0482100	442	Heat shock protein 81-2	HSP81-2	238.07	_YHSTK(ac)SGDELTSLK_	5.01724	0.0227323	up	6.86207	0.0703579		0.731156	0.399956		0.15	0.28	0.15	1.35	0.62	0.94	1.18	0.87	1.93	0.193333	1.32667	0.97	-0.5227	1	2	804.399
Q69QQ6	Os09g0482100	55	Heat shock protein 81-2	HSP81-2	94.692	_FESLTDK(ac)SK_	3.22449	0.000157859	up	4.35714	0.000629726	up	0.740047	0.0333509		0.29	0.39	0.3	1.09	0.97	1.1	1.31	1.32	1.64	0.326667	1.42333	1.05333	1.391	1	2	548.78
Q69QQ6	Os09g0482100	318	Heat shock protein 81-2	HSP81-2	87.754	_AILFVPK(ac)R_	4.68519	0.0660981		7.59259	0.0182662	up	0.617073	0.0959311		0.17	0.21	0.16	1.18	0.78	0.57	1.19	1.22	1.69	0.18	1.36667	0.843333	0.59074	1	2	493.313
Q69QQ6	Os09g0482100	198	Heat shock protein 81-2	HSP81-2	95.662	_K(ac)HSEFISYPISLWTEK_	9.30952	0.00393334	up	13.9524	0.00529869	up	0.667235	0.042231		0.17	0.11		1.29	1.12	1.5	2.03	1.59	2.24	0.14	1.95333	1.30333	-0.0014481	1	3	669.679
Q69QQ6	Os09g0482100	483	Heat shock protein 81-2	HSP81-2	104.24	_AVENSPFLEK(ac)LK_	4.83929	0.000396072	up	8.14286	0.0204548	up	0.594298	0.0387211	down	0.21	0.19	0.16	0.89	1.02	0.8	1.9	1.27	1.39	0.186667	1.52	0.903333	1.2994	1	2	708.89
Q8LQ68	LOC_Os01g53930	385	Hexokinase-6	HXK6	110.63	_HLGAK(ac)LK_	0.629344	0.151257		0.415058	0.0108152	down	1.51628	0.276861		1.6	2.15	1.43	1.66	0.74	0.86	0.8	0.74	0.61	1.72667	0.716667	1.08667	-0.13888	1	2	404.756
Q10RP0	LOC_Os03g05730	747	Cell division cycle protein 48, putative, expressed		104.82	_AAHFEESMK(ac)YAR_	5.21088	0.00107676	up	3.2517	0.0697528		1.60251	0.0314697	up	0.34		0.15	1.33	1.28	1.22	0.55	0.79	1.05	0.245	0.796667	1.27667	-0.7636	1	3	494.566
Q10MT2	LOC_Os03g18510	276	Eukaryotic translation initiation factor 2 alpha subunit family protein, expressed		91.095	_ACTAEIEK(ac)HK_	7.73016	7.01968e-05	up	4.84127	0.00475973	up	1.59672	0.0193914	up	0.22	0.25	0.16	1.5	1.77	1.6	0.93	0.83	1.29	0.21	1.01667	1.62333	-0.55725	1	3	410.205
Q7X9A7	LOC_Os03g64210	470	60 kDa chaperonin alpha subunit		56.258	_FVPAIK(ac)EK_	4.48366	0.025336	up	4.37908	0.000630077	up	1.02388	0.883063		0.23		0.28	1.44	1.12	0.87	1.2	1.08	1.07	0.255	1.11667	1.14333	-0.82181	1	2	487.289
Q7XCR5	LOC_Os10g37430	129	Expressed protein		106.04	_ILSFAAK(ac)R_	1.70748	0.0205769	up	2.59864	0.000727044	up	0.657068	0.0173553	down	0.42	0.49	0.56	0.72	1	0.79	1.2	1.2	1.42	0.49	1.27333	0.836667	0.45421	1	2	474.287
Q53JF7	LOC_Os11g06720	5	ABA/WDS induced protein, expressed		82.515	_(ac)AEEK(ac)HHHHLFHHK_	1.86382	0.00476093	up	1.40244	0.153375		1.32899	0.126847		1.34	1.86	1.72	2.67	3.3	3.2	2.52	1.63	2.75	1.64	2.3	3.05667	-0.36582	1	3	590.957
Q53N82	LOC_Os11g13890	112	Chlorophyll A-B binding protein, expressed		108.77	_KPEDFSK(ac)YQAYELIHAR_	0.150737	0.00449271	down	0.0819224			1.84			5.94	7.05	5.32		0.72	1.12		0.5		6.10333	0.5	0.92	2.7539	0.948706	3	713.029
Q2R3B6	LOC_Os11g32500	82	Os11g0528500 protein		105.58	_LPDK(ac)YFCPVCGAPK_	0.0309119	0.00308536	down	0.0345183	0.00766605	down	0.895522	0.796666		7.03	7.01	5.37	0.27	0.13		0.22	0.21	0.24	6.47	0.223333	0.2	-1.8419	1	2	847.407
Q53NM9	LOC_Os11g47760	252	DnaK-type molecular chaperone hsp70-rice		172.61	_MVNHFVQEFK(ac)R_	3.58427	0.00668716	up	4.65169	0.0128853	up	0.770531	0.330681		0.22	0.38	0.29	1.33	1.01	0.85	1.42	0.93	1.79	0.296667	1.38	1.06333	-4.3296	1	2	738.874
Q53NM9	LOC_Os11g47760	429	DnaK-type molecular chaperone hsp70-rice		72.928	_NTTIPTK(ac)K_	2.47753	0.000241191	up	1.72472	0.00718156	up	1.43648	0.00101428		0.51	0.73	0.54	1.49	1.44	1.48	1.1	0.93	1.04	0.593333	1.02333	1.47	0.8658	1	2	472.774
Q53NM9	LOC_Os11g47760	530	DnaK-type molecular chaperone hsp70-rice		108.43	_M(ox)VQEAEK(ac)YK_	3.84783	0.00219536	up	3.91304	0.00328559	up	0.983333	0.917801		0.38	0.27	0.27	1.24	1.35	0.95	1.11	1.02	1.47	0.306667	1.2	1.18	0.89977	1	2	592.287
Q2QRA2	LOC_Os12g28270	189	Amidohydrolase family protein, expressed		79.089	_DLYEK(ac)HHNTADGR_							2.73333	0.0196745	up				2.11	1.62	1.19	0.73	0.47	0.6		0.6	1.64	-1.4977	1	3	533.25
Q2QNS7	LOC_Os12g36880	114	Os12g0555500 protein		94.09	_LEATGDGSCVAK(ac)LK_	2.91135	0.000434735	up	2.08511	0.0230847	up	1.39626	0.0821249		0.93	1.05	0.84	2.99	2.77	2.45	1.66		2.26	0.94	1.96	2.73667	2.2122	1	2	745.88
Q7XR60	Os04g0669900	325	Methylthioribose kinase 2	MTK2	97.431	_FVELWNK(ac)HK_	1.48361	0.183853		1.7459	0.025247	up	0.849765	0.44538		0.31	0.51	0.4	0.39	0.74	0.68	0.77	0.58	0.78	0.406667	0.71	0.603333	1.0444	1	2	621.835
Q10NQ9	LOC_Os03g15590	76	Eukaryotic translation initiation factor NCBP	NCBP	77.744	_SQSYEDNIK(ac)K_	1.95954	0.0621997		2.72254	0.00344398	up	0.719745	0.1616		0.66	0.47	0.6	1.23	1.43	0.73	1.41	1.43	1.87	0.576667	1.57	1.13	0.92919	1	2	627.304
Q75IQ4	LOC_Os03g63860	134	Outer envelope pore protein 24, chloroplastic	OEP24	55.04	_VK(ac)YSYAHGQDR_	0.463492	0.0337592	down	0.306349	0.0122886	down	1.51295	0.102799		1.46	2.54	2.3	1.23	0.76	0.93	0.65	0.51	0.77	2.1	0.643333	0.973333	-1.8499	1	3	455.89
Q7XHN3		159	Early nodulin 8-like protein		116.73	_SCDDPLK(ac)R_	6.19298			3.5614			1.73892	0.00512543	up	0.19			1.19	1.32	1.02	0.64	0.72	0.67	0.19	0.676667	1.17667	0.76252	1	2	516.743
Q75K90		143	Phosphoglycerate kinase		51.03	_SVGDLTAADLEGK(ac)R_	0.0298673	0.0232539	down	0.0685841	0.0336797	down	0.435484	0.1092		4.7	8.11	5.27		0.24	0.12	0.27	0.47	0.5	6.02667	0.413333	0.18	3.1059	1	2	737.381
Q94GQ7		514	Putative uncharacterized protein OJ1124_H03.4		82.651	_ASGESPVAIPSLK(ac)K_	1.16031	0.419223		2.58015	0.0003128	up	0.449704	0.000653392	down	0.35	0.53	0.43	0.62	0.47	0.43	1.07	1.15	1.16	0.436667	1.12667	0.506667	2.0657	1	2	713.401
Q94GQ7		735	Putative uncharacterized protein OJ1124_H03.4		164.68	_AYAVFLEGM(ox)ESEK(ac)K_	0.717391	0.0209865		1.51739	0.0148408	up	0.472779	0.00160751	down	0.85	0.79	0.66	0.52	0.58	0.55	1.1	1.07	1.32	0.766667	1.16333	0.55	1.2286	1	2	830.4
Q654U8	LOC_Os06g13810	134	Os06g0247500 protein		73.834	_GSVMYGFK(ac)GGPAGVMK_	0.798701	0.172376		2.12121	0.0418565	up	0.376531	0.0275677	down		0.390476	0.342857	0.319048	0.266667		0.961905	0.680952	0.690476	0.366667	0.777778	0.292857	-0.68669	1	2	814.402
Q6ZL89	LOC_Os07g39020	723	Os07g0578300 protein		83.856	_VTVRPATLEFK(ac)EK_							5.19937	0.00159762	up				4.96	6.62	4.85	0.97	1.25	0.94		1.05333	5.47667	-0.206	1	2	780.443
Q6I610		29	Putative T-complex protein 1 beta subunit (TCP-1-beta) (CCT-beta)		91.961	_VAEIEAAEK(ac)QK_							1.51681	0.00991003	up				1.21	1.34	1.06	0.83	0.83	0.72		0.793333	1.20333	0.47845	1	2	629.338
Q8H7P5	LOC_Os03g08850	16	Leucine Rich Repeat family protein, expressed		152.88	_(ac)SEEDDDQPPPLPAQK(ac)R_	15.9048	0.00953884	up	19.9048	0.000119657	up	0.799043	0.118516		0.08	0.06		1.13	1.34	0.87	1.36	1.35	1.47	0.07	1.39333	1.11333	0.50537	1	2	953.445
Q6Z7C5		1600	SNF2 domain/helicase domain-containing protein-like		65.157	_GSGK(ac)YSIYR_	3.84848	1.94382e-05	up	2.90909	0.000505485	up	1.32292	0.00282581		0.2	0.26	0.2	0.84	0.88	0.82	0.64	0.64		0.22	0.64	0.846667	-0.084683	1	2	536.775
Q8H4Q9	LOC_Os07g31370	9	GTP-binding protein Rab6		76.943	_APVSALAK(ac)YK_	4.63366	0.0130928	up	2.90099	0.00137237	up	1.59727	0.114725		0.32	0.26	0.43	1.08	2.06	1.54	0.85	1.05	1.03	0.336667	0.976667	1.56	1.9693	1	2	545.319
Q6K836	LOC_Os02g56219	254	GCN5-related N-acetyltransferase (GNAT) family protein-like		99.752	_WPEPK(ac)IAK(ac)GVR_	0.0772981	0.00145052	down	0.245474	0.0146234	down	0.314894	0.0219928	down	3.72	5.1	5.54	0.56	0.45	0.1	1.12		1.23	4.78667	1.175	0.37	-2.1637	1	2	682.888
Q6K836	LOC_Os02g56219	257	GCN5-related N-acetyltransferase (GNAT) family protein-like		99.752	_WPEPK(ac)IAK(ac)GVR_	0.0772981	0.00145052	down	0.245474	0.0146234	down	0.314894	0.0219928	down	3.72	5.1	5.54	0.56	0.45	0.1	1.12		1.23	4.78667	1.175	0.37	-2.1637	1	2	682.888
Q8GTK8	LOC_Os07g11110	364	Os07g0212200 protein		66.004	_SSTNLPEDLK(ac)ER_	0.163333	0.0203529	down	0.235556	0.00712501	down	0.693396	0.32523		3.86	5.79	3.85	0.81	0.66		0.84	0.86	1.48	4.5	1.06	0.735	2.222	1	2	715.86
Q6ZL16	LOC_Os07g38620	324	Os07g0573800 protein		145.43	_DVK(ac)TLIVEMLQAAK_	1.43226	0.0993045		1.66452	0.00824173	up	0.860465	0.299118		0.56	0.58	0.41	0.59	0.73	0.9	0.95	0.83	0.8	0.516667	0.86	0.74	1.8225	1	2	800.953
Q6L5I4		143	Putative aldehyde dehydrogenase		112.74	_VSPK(ac)SYQQALAEVQVSQK_				0.416667	0.0198039	down				0.04	0.04	0.04				0.02	0.01	0.02	0.04	0.0166667		0.78798	1	2	1016.54
Q7XIK5	LOC_Os04g52361	57	Os04g0613600 protein		81.625	_EAIEGTYIDK(ac)K_	2.93651	0.0352641	up	6.40212	0.0024111	up	0.458678	0.01147	down	0.29		0.34	0.81		1.04	1.89	2.29	1.87	0.315	2.01667	0.925	1.4285	1	2	654.838
Q7X7K7	LOC_Os04g34010	391	OJ991214_12.19 protein		88.83	_AAK(ac)TLRSELSEDK_	10.1515	0.0583329		3.16667	0.052501		3.20574	0.0421996	up	0.2	0.24		3.25	1.71	1.74	0.65	0.92	0.52	0.22	0.696667	2.23333	-0.86803	1	2	745.396
Q9FU74	LOC_Os01g05060	235	Os01g0143800 protein		80.688	_GLFK(ac)YLEQR_	0.683544	0.124276		0.493671	0.0415549	down	1.38462	0.0343909		2.07	2.54	1.71	1.37	1.51		1.07		1.01	2.10667	1.04	1.44	-1.3282	1	2	598.327
Q5VRT7	LOC_Os01g08430	930	Os01g0179500 protein		147.2	_FSVK(ac)TESPR_	2.5	0.0273571	up	3.9	0.0303976	up	0.641026	0.207765		0.17	0.29	0.14	0.65	0.41	0.44	0.69	0.54	1.11	0.2	0.78	0.5	0.17593	1	2	546.788
Q5VRT7	LOC_Os01g08430	898	Os01g0179500 protein		78.342	_K(ac)YSEYVGDGR_	3.29524	0.0117579	up	3.77143	0.0802189		0.873737	0.616395		0.15		0.2	0.65	0.61	0.47	0.61	0.44	0.93	0.175	0.66	0.576667	0.76052	1	2	608.286
Q9AQZ5	LOC_Os01g08560	245	70 kDa heat shock protein		85.359	_HFAAK(ac)FK_	5.72222	0.0174778	up	5.35185	0.0040674	up	1.0692	0.619732		0.17	0.18	0.19	1.25	0.87	0.97	1.04	0.87	0.98	0.18	0.963333	1.03	0.24623	1	2	445.748
Q5ZC88	LOC_Os01g27150	232	CUL1		83.753	_AEECLK(ac)R_	3.90947	0.00317353	up	3.01235	0.0861021		1.29781	0.197909			0.57	0.24	1.67	1.54	1.54	1.54	0.77	1.35	0.405	1.22	1.58333	1.4263	1	2	474.234
Q93WM3	LOC_Os01g27520	386	Os01g0372700 protein		109.79	_NYDK(ac)TAIER_	3.88732	0.0284578	up	3.38967	0.0516985		1.14681	0.585493		0.43		0.28	1.54		1.22	1.27	0.82	1.52	0.355	1.20333	1.38	0.42248	1	2	576.288
Q943W1	LOC_Os01g31690	153	Os01g0501800 protein		130.61	_AEGVAK(ac)NAPPEFQK_	0.0910828	7.71602e-06	down	0.0611465	0.000895386	down	1.48958	0.139748		5.01	5.18	5.51	0.45	0.6	0.38	0.31	0.34	0.31	5.23333	0.32	0.476667	-0.15417	1	2	764.394
Q94E96	LOC_Os01g31800	11	Probable histone H2A.5		102.87	_(ac)MDAAGAGAGGK(ac)LK_	5.9375	0.0087499	up	8.20833	0.00776063	up	0.72335	0.0444485		0.15	0.18	0.15	1.09	0.84	0.92	1.41	1.11	1.42	0.16	1.31333	0.95	-1.0035	1	2	615.811
Q0JLH6	LOC_Os01g41610	21	Os01g0600000 protein		104.78	_AAQASELVSK(ac)HGCAYYK_	2.36735	0.129283		2.61224	0.00399146	up	0.90625	0.704319		0.14	0.17	0.18	0.47	0.48	0.21	0.4	0.51	0.37	0.163333	0.426667	0.386667	-0.33612	1	3	642.312
Q5VNM3	LOC_Os01g45190	165	DEAD-box ATP-dependent RNA helicase 2		107.32	_VCDMIK(ac)R_	3.88298	0.0767507		2.8883	0.00154146	up	1.34438	0.429738		0.26	0.37	0.31	1.45	1.51	0.69	0.95	0.86		0.313333	0.905	1.21667	0.63863	1	2	482.241
Q8W0I1	LOC_Os01g48280	76	Os01g0673600 protein		100.02	_FLTK(ac)IYHPNIDK_							0.321212	0.034313	down				0.56	0.42	0.61	1.89	0.96	2.1		1.65	0.53	1.3744	1	2	765.919
Q5JN80	LOC_Os01g60800	133	Os01g0823400 protein		114.78	_APEEVK(ac)R_	3.28467	0.00176741	up	2.32117	0.00223785	up	1.41509	0.0266479		0.31	0.54	0.52	1.38	1.74	1.38	1.03	1	1.15	0.456667	1.06	1.5	0.37236	1	2	435.738
Q2RAD9	LOC_Os01g64640	28	Histone H3.2		109.72	_K(ac)SAPATGGVK(ac)K_	2.74038	0.000397286	up	3.10577	0.0155553	up	0.882353	0.545488		0.25	0.38	0.41	1	0.93	0.92	1.39	0.79	1.05	0.346667	1.07667	0.95	-0.41518	1	2	564.325
Q2RAD9	LOC_Os01g64640	37	Histone H3.2		109.72	_K(ac)SAPATGGVK(ac)K_	2.74038	0.000397286	up	3.10577	0.0155553	up	0.882353	0.545488		0.25	0.38	0.41	1	0.93	0.92	1.39	0.79	1.05	0.346667	1.07667	0.95	-0.41518	1	2	564.325
Q8LJJ9	LOC_Os01g65830	245	Stearoyl-[acyl-carrier-protein] 9-desaturase 1, chloroplastic		127.87	_TCGTIAADEK(ac)R_							0.362768	0.00360209	down				1.08	1.11	0.85	3.01	2.24	3.13		2.79333	1.01333	0.61445	1	2	632.304
Q5JMU8	LOC_Os01g71830	27	Endo-1,3-beta-glucanase		61.344	_SEVVQLYK(ac)SK_	0.0799663	0.00060003	down	0.0606061			1.31944			5.58	5.76	6.48		0.51	0.44		0.36		5.94	0.36	0.475	0.27183	1	2	611.838
Q5JMR9	LOC_Os01g73234	114	Thioredoxin Y, chloroplastic		61.213	_IQVVK(ac)IDTEK_	0.195339	0.00700928	down	0.18424	0.00644141	down	1.06024	0.831525		2.1	3.61	3.3	0.55	0.8	0.41	0.56	0.71	0.39	3.00333	0.553333	0.586667	1.9708	1	2	607.853
Q5JMR9	LOC_Os01g73234	119	Thioredoxin Y, chloroplastic		104.24	_IDTEK(ac)YTSIANR_	0.595041			6.85537	3.96171e-06	up	0.0867993			1.03	0.68	0.71		0.48		5.61	5.38	5.6	0.806667	5.53	0.48	0.64021	1	2	726.87
Q94DH6	LOC_Os01g73990	14	Os01g0971500 protein		164.48	_VLTLEEVSK(ac)HNTK_	5.45238	0.0065974	up	6.46429	0.00289266	up	0.843462	0.438867		0.35	0.19	0.3	1.82	1.7	1.06	2.01	2.07	1.35	0.28	1.81	1.52667	2.5231	1	2	770.422
Q6Z8Y5	LOC_Os02g02130	14	Ribosomal protein L37		144.77	_NK(ac)THTLCVR_							0.57265	0.0346925	down				1.1	0.9	0.68	1.63	1.23	1.82		1.56	0.893333	-0.47396	1	2	585.806
Q6ZH98	LOC_Os02g02890	96	Peptidyl-prolyl cis-trans isomerase		99.815	_FADEVFK(ac)FK_	3.20755	0.00202067	up	2.25472	0.000222708	up	1.42259	0.0360418		0.35	0.4	0.31	1.34	0.99	1.07	0.84	0.79	0.76	0.353333	0.796667	1.13333	1.9758	1	2	586.803
Q6ZH90	LOC_Os02g02960	110	Os02g0122000 protein		113.69	_LSFAFVYPDK(ac)HGR_	1.91935	0.175928		1.78226	0.0206252	up	1.07692	0.820073		0.4	0.56	0.28	1.2	0.46	0.72	0.74	0.68	0.79	0.413333	0.736667	0.793333	-0.36501	1	3	526.94
Q6Z2Z4	LOC_Os02g05330	14	Eukaryotic initiation factor 4A-3		117.53	_(ac)AGMAPEGSQFDAK(ac)HYDSK_	3.21739	0.0138028	up	3.02899	0.00175222	up	1.0622	0.581825		0.18	0.28		0.88	0.68	0.66	0.73	0.67	0.69	0.23	0.696667	0.74	1.5672	1	2	1011.95
Q6Z2Z4	LOC_Os02g05330	299	Eukaryotic initiation factor 4A-3		76.282	_VDWLTDK(ac)MR_	4.69841	0.0164707	up	5.06349	0.00109739	up	0.9279	0.73887		0.24	0.14	0.25	1.37	0.77	0.82	0.88	1.11	1.2	0.21	1.06333	0.986667	-4.3705	1	2	603.303
Q6H7U2	LOC_Os02g06584	324	Zinc finger CCCH domain-containing protein 13		66.267	_GTEATK(ac)SLYLK_							0.551253	0.000140681	down				0.77	0.87	0.78	1.43	1.53	1.43		1.46333	0.806667	1.6041	1	2	626.843
Q6H7T1	LOC_Os02g06700	95	Os02g0162500 protein		135.16	_ELGITALHIK(ac)LR_	3.125	0.154977		6.21875	0.000929022	up	0.502513	0.0761439		0.23	0.3	0.11	1.17	0.46	0.37	1.54	1.15	1.29	0.213333	1.32667	0.666667	1.7043	1	2	703.43
Q6H713	LOC_Os02g07410	157	Os02g0170100 protein		71.451	_FCEEEDSK(ac)H_	4.90196	0.00084748	up	2.56863	0.00164129	up	1.9084	0.00734037	up	0.18	0.19	0.14	0.69	0.89	0.92	0.4	0.41	0.5	0.17	0.436667	0.833333	-0.65339	1	2	611.738
Q6H513	LOC_Os02g07720	225	Os02g0173500 protein		96.948	_VNMGLK(ac)NLR_	2.38095	0.115251		2.71429	0.000427344	up	0.877193	0.647159		0.31	0.24	0.29	0.94	0.6	0.46		0.75	0.77	0.28	0.76	0.666667	-0.22565	1	2	543.808
Q6H512	LOC_Os02g07740	103	Os02g0173700 protein		55.235	_VSDVNHIK(ac)WR_	0.405213	0.000516785	down	0.195498	0.00338122	down	2.07273	0.217908		1.39	1.48	1.35	0.59		0.55	0.11		0.44	1.40667	0.275	0.57	0.54786	1	3	432.567
Q6EUQ7	LOC_Os02g07890	47	Os02g0175600 protein		65.179	_ILFDK(ac)YHPGYFGK_	3.63964	0.0222718	up	7.71171	0.00128204	up	0.471963	0.00314332	down		0.18	0.19	0.82	0.68	0.52	1.47	1.27	1.54	0.185	1.42667	0.673333	1.3673	1	3	542.949
Q6ETN1	LOC_Os02g08120	21	Os02g0177800 protein		54.768	_GLEAAAAGGDGHPEAK(ac)R_	1.97059			5.42157			0.363472	0.00693915	down		0.34		1	0.46	0.55	2.03	1.53	1.97	0.34	1.84333	0.67	0.53814	1	3	550.273
Q6H819	LOC_Os02g08410	157	Os02g0180500 protein		71.692	_YVAEVK(ac)FK_	3.77381	0.0641155		2.40476	0.00164171	up	1.56931	0.209673		0.25		0.31	0.95	1.46	0.76	0.7	0.69	0.63	0.28	0.673333	1.05667	1.0474	1	2	513.287
Q6Z6L4	LOC_Os02g12650	236	Aminopeptidase M1-A		146.36	_VYTQVGK(ac)SAQGK_	4.10458	0.0138815	up	2.86275	0.112078		1.43379	0.191918			0.23	0.28	0.91	0.95	1.28	0.48	0.67	1.04	0.255	0.73	1.04667	-1.1016	1	2	654.351
Q6Z6L4	LOC_Os02g12650	298	Aminopeptidase M1-A		167.56	_ETALLFDEK(ac)HSAAANK_	2.99167	0.000241234	up	2.05833	0.073106		1.45344	0.101384		0.32	0.41	0.47	1.14	1.29	1.16	0.58	0.74	1.15	0.4	0.823333	1.19667	1.7102	1	2	893.952
Q0E2Q7	Os02g0220500	272	Os02g0220500 protein		91.069	_MILDEWK(ac)R_	4.07143	0.0021254	up	4.53571	0.0134273	up	0.897638	0.44269		0.22	0.34		1.22	1.03	1.17	1.21	1.06	1.54	0.28	1.27	1.14	0.46922	1	2	566.795
Q0E0Z4	LOC_Os02g30624	71	Os02g0510100 protein (Fragment)		53.751	_NK(ac)YGDAFIR_	0.192782	0.00291018	down	0.0924296	0.00205895	down	2.08571	0.00888299	up	3.81	3.32	4.23	0.7		0.76		0.33	0.37	3.78667	0.35	0.73	-1.7622	1	2	563.288
Q6H4L2	LOC_Os02g32030	722	Elongation factor 2		121.02	_VIYASQLTAK(ac)PR_	1.68085			3.66667			0.458414	0.00817314	down			0.47	0.98	0.63	0.76	1.81	1.41	1.95	0.47	1.72333	0.79	0.94556	1	2	694.898
Q6H4L2	LOC_Os02g32030	232	Elongation factor 2		86.772	_M(ox)YASK(ac)FGVDEFK_	5.53333			12.4167			0.445638	0.000813452	down	0.2			1.32	0.83	1.17	2.4	2.55	2.5	0.2	2.48333	1.10667	-3.8915	1	2	740.345
Q6H4L2	LOC_Os02g32030	291	Elongation factor 2		125.53	_QIINTCM(ox)NDQK(ac)DK_	2.72146	0.0132246	up	3.77169	0.0017082	up	0.72155	0.0303756		0.38	0.35		1.09	1.08	0.81	1.38	1.25	1.5	0.365	1.37667	0.993333	1.4013	1	2	833.382
Q6H4L2	LOC_Os02g32030	427	Elongation factor 2		123.35	_DLYVK(ac)SVQR_	4.79412	0.00103471	up	7.01471	0.00335807	up	0.683438	0.0984938		0.16	0.29	0.23	1.17	1.19	0.9	1.39	1.36	2.02	0.226667	1.59	1.08667	0.40916	1	2	575.317
Q6H4L2	LOC_Os02g32030	438	Elongation factor 2		60.436	_TVIWMGK(ac)K_	5.45455	0.0049864	up	9.27273	0.0118614	up	0.588235	0.0164505	down	0.14	0.14	0.16	0.77	0.74	0.89	1.38	1.12	1.58	0.146667	1.36	0.8	1.3367	1	2	502.784
Q6H4L2	LOC_Os02g32030	571	Elongation factor 2		108.15	_ETVLEK(ac)SCR_	3.60417	0.00410742	up	3.9375	0.0204406	up	0.915344	0.586867		0.32		0.32	1.31	1.11	1.04	0.94	1.46	1.38	0.32	1.26	1.15333	-4.4257	1	2	582.29
Q6H4L2	LOC_Os02g32030	618	Elongation factor 2		100.22	_SK(ac)ILSEEFGWDK_	3.13131			5.09091			0.615079	0.00793123	down			0.33	1.05	1.07	0.98	1.64	1.48	1.92	0.33	1.68	1.03333	2.624	1	2	740.87
Q84VC8	LOC_Os02g35500	109	Gamma hydroxybutyrate dehydrogenase-like protein		110.12	_ISEAIK(ac)QK_	2.53039	0.0194652	up	1.25414	0.217371		2.01762	0.0754451		0.65	0.75	0.41	1.27	1.97	1.34	0.7	0.78	0.79	0.603333	0.756667	1.52667	0.82527	1	2	479.782
Q6Z7E6	LOC_Os02g35690	210	Os02g0565000 protein		108.9	_TQFLPSSGVK(ac)R_	3.3037	0.0206942	up	6.53333	0.0215838	up	0.505669	0.028467	down	0.11	0.34		0.71	0.86	0.66	1.17	1.37	1.87	0.225	1.47	0.743333	0.60682	1	2	631.349
Q69JW2	LOC_Os02g36710	61	NAP1-related protein 2		105.65	_VLEVEQK(ac)YSEIR_	3.42529	0.00391669	up							0.48		0.68	2.2	1.78	1.98				0.58		1.98667	1.5517	1	2	767.909
Q6K9G4	LOC_Os02g40700	106	Os02g0620400 protein		79.837	_GLSCTWDVLAAVDK(ac)YYK_	4.03488	0.0185136	up	4.26744	0.011037	up	0.945504	0.825477		0.28	0.44	0.14	1.49	1.21	0.77	1.13	1.59	0.95	0.286667	1.22333	1.15667	1.0062	1	3	677.668
Q6H660	LOC_Os02g43020	6	Os02g0644100 protein		73.324	_(ac)ADEAK(ac)AK_							0.529412	0.000610577	down				0.73	0.77		1.39	1.38	1.48		1.41667	0.75	-0.81059	1	2	408.709
Q6ZHC0	LOC_Os02g46150	8	Os02g0686600 protein		107.01	_(ac)AAAASPK(ac)R_	5.97778	0.00111963	up	9.22222	0.000540739	up	0.648193	0.0305165	down	0.18	0.11	0.16	0.74	0.91	1.04	1.34	1.2	1.61	0.15	1.38333	0.896667	0.09784	1	2	428.238
Q6Z8D4	LOC_Os02g47170	228	Os02g0700000 protein		139.73	_HIQAGENLDSK(ac)EK_	1.576	0.029348	up	1.2	0.27944		1.31333	0.0965261		0.38	0.36	0.51	0.66	0.56	0.75	0.41	0.52	0.57	0.416667	0.5	0.656667	-0.74146	1	2	755.878
Q6ZIR2	LOC_Os02g48180	264	DegP protease-like		119.74	_VPLEYVK(ac)YTDR_	2.36275	0.00852949	up	5.46078	0.0483025	up	0.432675	0.0419994	down	0.38	0.35	0.29	0.96	0.81	0.64	1.92	1.23	2.42	0.34	1.85667	0.803333	0.16377	1	2	712.875
Q0DY33	LOC_Os02g48720	324	ATP/ADP translocator		98.105	_MMMTSGEAVK(ac)YK_	2.23529	0.000768914	up	1.88235	0.00257026	up	1.1875	0.1207		0.21	0.23	0.24	0.5	0.56	0.46	0.37	0.45	0.46	0.226667	0.426667	0.506667	-0.10429	1	2	709.33
O80414	LOC_Os02g52860	258	Mitochondrial phosphate transporter		88.101	_HAVPVPK(ac)SECSK_	1.37855	0.198911		0.753943	0.352759		1.82845	0.0331564	up	0.77	1.46	0.94	1.77	1.31	1.29	1.05	0.59	0.75	1.05667	0.796667	1.45667	-2.1861	1	2	690.851
O80414	LOC_Os02g52860	308	Mitochondrial phosphate transporter		63.624	_GATVGDAVK(ac)K_	1.66942	0.00677482	up	1.54545	0.00832484	up	1.08021	0.454729		0.37	0.45	0.39	0.6	0.66	0.76	0.7	0.58	0.59	0.403333	0.623333	0.673333	0.099716	1	2	494.277
Q0DX84	LOC_Os02g52950	146	Os02g0768700 protein		125.45	_GK(ac)YLHAAPGASAGPHER_	5.08955	0.120801		4.49254	0.0196912	up	1.13289	0.757538		0.25	0.15	0.27	0.57	1.77	1.07	0.68	0.95	1.38	0.223333	1.00333	1.13667	2.8359	1	4	440.976
Q0DWN6	LOC_Os02g56130	13	Proliferating cell nuclear antigen		80.688	_LVQGSLLK(ac)K_	4.50667	0.0518092		3.24444	0.0059979	up	1.38904	0.227418			0.45	0.3	2.31	1.53	1.23	1.34	1.06	1.25	0.375	1.21667	1.69	-0.41888	1	2	514.329
Q8H7Y8	LOC_Os03g06670	13	Probable histone H2A variant 1		186.85	_GLLAAK(ac)TTAAK(ac)SADKDK_	1.86275	0.000719417	up	1.38235	0.00489908		1.34752	0.0107334		0.33	0.36	0.33	0.59	0.69	0.62	0.44	0.46	0.51	0.34	0.47	0.633333	0.64752	1	2	886.991
Q8H7Y8	LOC_Os03g06670	7	Probable histone H2A variant 1		129.11	_GGK(ac)GLLAAK(ac)TTAAK(ac)SADK_	1.98936	0.000518907	up	1.34043	0.0013239		1.48413	0.00307064		0.32	0.32	0.3	0.58	0.68	0.61	0.4	0.42	0.44	0.313333	0.42	0.623333	-0.81498	1	2	907.505
Q0IXR7	LOC_Os10g27174	29	Os03g0167100 protein		88.495	_VK(ac)FLDDQNR_	0.380682	0.00519998	down							1.36	1.09	1.07	0.37	0.63	0.34				1.17333		0.446667	-0.61184	1	2	588.804
Q10QZ6	Os03g0178000	243	Elongation factor 1-alpha		127.44	_LPLQDVYK(ac)IGGIGTVPVGR_	2.55882	0.00260152	up	4.12745	0.131396		0.619952	0.341514			0.216667	0.204286	0.581905	0.489048	0.544762	1.39905	0.581905	0.625238	0.210476	0.86873	0.538571	0.91564	1	2	1012.58
Q10QZ6	Os03g0178000	161	Elongation factor 1-alpha		75.819	_MDATTPK(ac)YSK_	4.62121	0.00350612	up	5.42424	0.00206838	up	0.851955	0.389443		0.28	0.2	0.18	1.18	1.1	0.77	1.05	1.07	1.46	0.22	1.19333	1.01667	-0.37704	1	2	592.287
Q10QZ6	Os03g0178000	179	Elongation factor 1-alpha		60.91	_EVSSYLK(ac)K_	2.72973	0.0122407	up	4.01802	0.0380828	up	0.679372	0.14744		0.32	0.41	0.38	1.3	0.86	0.87	1.36	1.18	1.92	0.37	1.48667	1.01	0.66218	1	2	498.274
Q10QZ6	Os03g0178000	427	Elongation factor 1-alpha		100.11	_QTVAVGVIK(ac)NVEK_	3.11111	0.00109044	up	5.56944	0.0029603	up	0.558603	0.00370237	down	0.27		0.21	0.7	0.75	0.79	1.42	1.15	1.44	0.24	1.33667	0.746667	-0.0068204	1	2	713.917
Q10MD1	LOC_Os03g19930	441	Adenylosuccinate lyase		122.7	_GINK(ac)VQVNESR_	2	0.00208835	up	1.77869	0.0139852	up	1.12442	0.377116		0.37	0.41	0.44	0.89	0.84	0.71	0.61	0.7	0.86	0.406667	0.723333	0.813333	-1.8328	1	2	643.347
Q75LR5	LOC_Os03g27260	14	40S ribosomal protein S6		99.844	_FNIANPTTGCQK(ac)K_							0.596421	0.0437255	down				0.65	1.27	1.08	1.5	1.96	1.57		1.67667	1	-3.487	1	2	760.88
Q75LR5	LOC_Os03g27260	23	40S ribosomal protein S6		98.105	_KLEIDDDQK(ac)LR_							0.537125	0.0190342	down				1.39	1.12	0.89	2.16	2.45	1.72		2.11	1.13333	0.62799	1	2	707.88
Q7XJB4	LOC_Os03g37970	15	60S ribosomal protein L13		129.77	_K(ac)HWQNYVK_	1.7619			4.96032			0.3552	0.0274175	down			0.2		0.42381	0.280952	0.8	1.2	0.97619	0.2	0.992063	0.352381	-0.22641	1	2	572.799
Q75G91	LOC_Os03g38000	62	40S ribosomal protein S3, putative, expressed		113.69	_TQNVLGEK(ac)GR_	2.12745	0.099497		3.53922	0.00638166	up	0.601108	0.0356479	down		0.39	0.29	0.82	0.87	0.48	1.23	1.35	1.03	0.34	1.20333	0.723333	2.0571	1	2	572.309
Q75G91	LOC_Os03g38000	141	40S ribosomal protein S3, putative, expressed		58.172	_GCEVIVSGK(ac)LR_							0.663594	0.00514968	down				1.04		0.88	1.43	1.42	1.49		1.44667	0.96	1.8088	1	2	630.342
Q84MP7	LOC_Os03g53190	13	Probable histone H2A variant 3		140.03	_GLLAAK(ac)TTAAK(ac)SAEK_	1.72973	0.000472596	up	1.36937	0.000101216		1.26316	0.00687908		0.38	0.37	0.36	0.62	0.69	0.61	0.5	0.5	0.52	0.37	0.506667	0.64	0.39692	1	2	772.438
Q84MP7	LOC_Os03g53190	7	Probable histone H2A variant 3		132.79	_GGK(ac)GLLAAK(ac)TTAAK(ac)SAEK_	1.91753	0.00724285	up	1.25773	0.000904464		1.52459	0.0013239	up	0.33	0.32	0.32	0.59	0.67	0.6	0.39	0.42	0.41	0.323333	0.406667	0.62	0.12026	1	2	914.512
Q84MP7	LOC_Os03g53190	4	Probable histone H2A variant 3		129.11	_AGK(ac)GGK(ac)GLLAAK(ac)TTAAK(ac)SAEK_	1.28829	0.0161301		0.783784	0.102135		1.64368	0.0103607	up	0.4	0.36	0.35	0.45	0.52	0.46	0.29	0.23	0.35	0.37	0.29	0.476667	-0.59946	1	3	709.399
Q84MP7	LOC_Os03g53190	22	Probable histone H2A variant 3		128.08	_TTAAK(ac)SAEK(ac)DK_	1.4749	0.0344552		0.602317	0.0364207	down	2.44872	0.00656603	up	0.76	0.98	0.85	1.5	1.16	1.16	0.49	0.38	0.69	0.863333	0.52	1.27333	2.3785	1	2	617.32
Q10CF5	LOC_Os03g57120	256	Ferredoxin--NADP reductase		48.284	_MFMEDVPK(ac)YR_							0.325044	0.00511326	down				0.92	0.41	0.5	1.6	1.86	2.17		1.87667	0.61	-3.7967	1	2	679.318
Q0DMD3	LOC_Os03g60170	615	Os03g0816300 protein (Fragment)		82.417	_FGK(ac)PGMEESR_	3.83544	0.000286684	up	1.89873	0.0127536	up	2.02	0.00138814	up	0.2	0.33	0.26	0.91	1.05	1.07	0.58	0.47	0.45	0.263333	0.5	1.01	-0.57185	1	2	590.277
Q0DM09	LOC_Os03g61890	436	Os03g0835100 protein		98.458	_K(ac)QLKEQLR_	3.34821	0.0663716		3.25	2.40522e-05	up	1.03022	0.891703		0.42	0.33	0.37	1.44	1.53	0.78	1.23	1.16	1.25	0.373333	1.21333	1.25	1.6603	1	2	542.827
Q851Y8	LOC_Os03g63410	354	Elongation factor Tu		53.211	_GQVVCK(ac)PGTVK_	7.66667	0.0317542	up	6.58333	6.84384e-05	up	1.16456	0.434076		0.11	0.15	0.1	1.21	0.76	0.79	0.81	0.72	0.84	0.12	0.79	0.92	-0.37456	1	2	607.832
Q7XV86	LOC_Os04g32950	150	Calnexin		110.81	_VHFILK(ac)HK_	7.89796	0.0483365	up	9.4898	0.0013746	up	0.832258	0.445822		0.1	0.19	0.2	1.8	1.05	1.02	1.5	1.28	1.87	0.163333	1.55	1.29	1.5958	1	2	532.324
Q7XUY5	LOC_Os04g39150	79	OSJNBb0048E02.12 protein		158.42	_EKVEVADDEK(ac)K_							0.567488	0.0449652	down				1.8	2.31	1.65	3.88	2.45	3.82		3.38333	1.92	0.87716	1	2	666.338
Q7FAT6	LOC_Os04g46620	403	OSJNBa0010H02.6 protein		157.97	_SLHDALCIVK(ac)R_	11.037	0.029571	up	16.0741	0.00238805	up	0.686636	0.0574962		0.08	0.08	0.11	1.3	0.91	0.77	1.54	1.32	1.48	0.09	1.44667	0.993333	-0.70831	1	3	451.915
Q0JAA9	LOC_Os04g51910	209	Os04g0608500 protein (Fragment)		136.3	_IILDK(ac)HEDTM(ox)SK_	4.28947	0.000381573	up	3.53947	0.000147831	up	1.2119	0.0808572		0.29	0.26	0.21	1.01	1.23	1.02	0.95	0.92	0.82	0.253333	0.896667	1.08667	-0.21891	1	2	744.374
Q65XV6	LOC_Os05g02060	68	Os05g0111200 protein		79.713	_LEHMLK(ac)K_							0.545347	0.0166883	down				1.8	1.63	1.2	3.37	2.61	2.51		2.83	1.54333	-0.94578	1	2	470.768
Q65XA0	LOC_Os05g02530	33	Dehydroascorbate reductase		88.495	_VLLTLEEK(ac)K_	3.25926	0.0173575	up	3.58848	0.00968052	up	0.908257	0.543432		0.38	0.43		1.54	1.38	1.04	1.59	1.18	1.59	0.405	1.45333	1.32	2.0841	1	2	557.84
Q5WMY3	LOC_Os05g06310	97	60S ribosomal protein L18		87.476	_IQEIPK(ac)MK_	3.92308	0.00616239	up	6.46154	0.000701989	up	0.607143	0.0322097	down	0.19	0.26	0.2	0.92	1.01	0.62	1.57	1.47	1.16	0.216667	1.4	0.85	0.18356	1	2	514.794
Q75GB3	LOC_Os05g14170	456	Os05g0230600 protein		94.407	_GHMLK(ac)LK_	3.58763	1.32253e-05	up	1.75258	0.0344107	up	2.04706	0.00164986	up	0.36	0.32	0.29	1.13	1.14	1.21	0.53	0.46	0.71	0.323333	0.566667	1.16	-0.76824	1	2	434.757
Q0DJB9	LOC_Os05g23740	167	Os05g0303000 protein (Fragment)		69.721	_IPAVQDLVK(ac)K_	0.200205	0.0115847	down	0.339836	0.00422377	down	0.589124	0.0320298	down	2.83	2.95	3.96	0.75	0.55		0.96	1.19	1.16	3.24667	1.10333	0.65	-1.8626	1	2	576.853
C7J2C3	LOC_Os05g24550	105	Os05g0310500 protein (Fragment)		99.283	_VQNQVWLEK(ac)K_	3.81481	0.00213686	up	2.61111			1.46099			0.18		0.18	0.71	0.74	0.61		0.47		0.18	0.47	0.686667	1.1189	1	2	657.364
Q0DJ99	LOC_Os05g24601	375	Coatomer subunit delta-2		70.837	_DPNRPFPSGQNETPLVK(ac)WR_							0.633588	0.00752136	down				1.15	1.22	0.95	1.61	1.94	1.69		1.74667	1.10667	-1.2126	1	3	760.722
Q5W730	Os05g0333500	152	Os05g0333500 protein		78.324	_SIYDK(ac)YGEAGLK_	0.375172	0.00149304	down	0.548966	0.0069854	down	0.683417	0.0469238		2.07	2.64	2.54	0.89	1.06	0.77	1.56	1.15	1.27	2.41667	1.32667	0.906667	0.71118	1	2	693.351
Q5W6G8	LOC_Os05g28300	609	Os05g0350700 protein		157.38	_LENAPTTK(ac)QR_	0.320261	0.0138034	down	0.264706	0.0338867	down	1.20988	0.514384		0.36	0.62	0.55	0.22	0.14	0.13	0.12		0.15	0.51	0.135	0.163333	-2.4677	1	2	600.323
Q688M9	LOC_Os05g33100	214	'putative endo-1,31,4-beta-D-glucanase		90.05	_YK(ac)NDDAAAVK_	1.56098	0.0268591	up	0.72561	0.112899		2.15126	0.00212777	up	0.41	0.61	0.62	0.84	0.96	0.76	0.42	0.34	0.43	0.546667	0.396667	0.853333	1.6349	1	2	568.783
Q688K0	LOC_Os05g34540	277	Os05g0418000 protein		145.6	_VCGVTSEGETAK(ac)CK_	2.21818	0.120206		3.21818	0.00520108	up	0.689266	0.2333		0.41	0.42	0.27	1.25	0.53	0.66	1.1	0.99	1.45	0.366667	1.18	0.813333	-2.1533	1	2	784.358
Q60DW3	LOC_Os05g34640	144	PHD finger protein ALFIN-LIKE 5		100.02	_LFNMINNLPTIFEVVTGAAK(ac)K_	1.96386			3.3012			0.594891	0.00114022	down			0.83	1.63	1.72	1.54	2.97	2.55	2.7	0.83	2.74	1.63	1.6818	1	3	788.099
Q5TKJ2	LOC_Os05g35460	386	Os05g0429400 protein		60.064	_NSPPMLGK(ac)HR_							0.617284	0.0429518	down				0.63	0.6	0.77	0.98	0.92	1.34		1.08	0.666667	0.81053	1	3	393.541
Q6I5L0	LOC_Os05g36000	97	Os05g0435700 protein		64.104	_VIDYK(ac)PGEYAVGIK_	4.92941	0.0377796	up	6.96471	0.00074092	up	0.70777	0.111557		0.26	0.35	0.24	1.29	1.82	1.08	2.33	1.8	1.79	0.283333	1.97333	1.39667	-0.54527	1	2	797.43
Q65X66	LOC_Os05g41640	116	Os05g0496200 protein		85.813	_FAVGTEAIAK(ac)K_	0.107937	0.000580034	down	0.0634921	0.00767449	down	1.7	0.299351		4.45	5.93	5.37	0.39	0.95	0.36	0.31	0.28	0.41	5.25	0.333333	0.566667	1.5313	1	2	588.835
Q6I5G9	LOC_Os05g45740	24	Os05g0533800 protein		105.98	_FAAK(ac)HGCAYHR_	2.77083	0.0225132	up	1.83333	0.00927271	up	1.51136	0.21748		0.24	0.28	0.2		0.79	0.54	0.46		0.42	0.24	0.44	0.665	-0.25435	1	3	453.884
Q0DG77	LOC_Os05g47550	48	Os05g0549000 protein		64.104	_ATNHVECPPK(ac)ER_	5.55172	0.0120714	up	6.36207	0.00766166	up	0.872629	0.616552		0.49	0.19	0.19	1.11	2.1	1.62	1.57		2.12	0.29	1.845	1.61	-0.52351	1	3	493.905
Q6I608	LOC_Os05g48310	21	Os05g0556900 protein		65.246	_GTILGYK(ac)R_	4.71429			10.0238			0.470309	0.000175649	down	0.14			0.71	0.68	0.59	1.44	1.45	1.32	0.14	1.40333	0.66	0.40598	1	2	475.277
Q6I608	LOC_Os05g48310	51	Os05g0556900 protein		80.231	_EEVGWYAGK(ac)R_	4.325			7.93333			0.545168	0.0402182	down	0.2				1.01	0.72	1.33	1.63	1.8	0.2	1.58667	0.865	1.9915	1	2	618.804
Q688Y5	LOC_Os05g48690	139	Os05g0560600 protein		94.688	_LVGPTLSASASK(ac)R_	2.55752	0.0462625	up	3.76991	0.0028651	up	0.678404	0.139712		0.4	0.27	0.46	0.67	1.34	0.88	1.12	1.57	1.57	0.376667	1.42	0.963333	0.97338	1	2	664.88
Q9LWT6	LOC_Os06g02380	99	Os06g0114000 protein		131.69	_NVVLESK(ac)YGSPR_	0.473837	0.0957641		0.244186	0.0347535	down	1.94048	0.0257149	up	1.33	3.21	2.34	1.2	1.21	0.85	0.55	0.4	0.73	2.29333	0.56	1.08667	0.68961	1	2	695.87
Q9LWT6	LOC_Os06g02380	188	Os06g0114000 protein		113.71	_ALVEELK(ac)K_	0.364349	0.00132112	down	0.317336	0.0023226	down	1.14815	0.587746		3.75	3.32	3.14	0.92	1.61	1.19	1.01		1.15	3.40333	1.08	1.24	-2.9188	1	2	486.292
Q9LWT6	LOC_Os06g02380	280	Os06g0114000 protein		69.198	_LLLVDK(ac)K_	0.51372	0.00378066	down	0.457317	0.0167396	down	1.12333	0.224378		1.9	2.43	2.23	0.97	1.26	1.14	1	0.97	1.03	2.18667	1	1.12333	1.4888	1	2	435.787
Q9LWT6	LOC_Os06g02380	513	Os06g0114000 protein		80.738	_LIAK(ac)NAGVNGSVVTEK_	0.485938	0.0465108	down	0.442187	0.0323687	down	1.09894	0.553304		1.75	1.79	2.86	1.05	1.25	0.81	0.87	1.08	0.88	2.13333	0.943333	1.03667	-0.15962	1	2	821.462
Q5VMN4	LOC_Os06g06030	122	Proteasome subunit beta type		121.29	_NLGIK(ac)CR_	3.25424			2.40678	0.000319237	up	1.35211			0.43	0.37	0.38	1.28			0.88	1.03	0.93	0.393333	0.946667	1.28	0.69952	1	2	451.747
Q654U8	LOC_Os06g13810	266	Os06g0247500 protein		110.38	_STGK(ac)YYHFVR_	1.73832	0.102507		1.93458	0.0298189	up	0.898551	0.679671		0.33	0.34	0.4	0.39	0.81	0.66	0.88	0.55	0.64	0.356667	0.69	0.62	-2.8286	1	2	650.328
Q654U8	LOC_Os06g13810	426	Os06g0247500 protein		71.614	_AEGK(ac)YPAHFR_	4.75362	0.0875472		3.82609	0.000320854	up	1.24242	0.485008		0.27	0.23	0.19	1.19	1.51	0.58	0.78	0.91	0.95	0.23	0.88	1.09333	-0.50153	1	3	406.54
Q5Z6P4	LOC_Os06g15400	149	Os06g0264800 protein		138.21	_KELATDIETLK(ac)K_	0.0390935	0.0156602	down	0.103683	0.0105257	down	0.377049	0.0434427	down	4.55	6.12	6.98	0.3	0.32	0.07		0.55	0.67	5.88333	0.61	0.23	1.1979	1	2	715.909
Q5VMT5	LOC_Os06g17840	1413	Os06g0286351 protein		126.63	_WEIVASDDPPVK(ac)AR_	3.29268	0.00823671	up	4.45122	0.0015332	up	0.739726	0.012203		0.23	0.49	0.1	1.01	0.81	0.88	1.22	1.14	1.29	0.273333	1.21667	0.9	0.81852	1	2	812.92
Q5Z4M6	LOC_Os06g20320	241	Os06g0308000 protein		123.98	_AAEIELK(ac)R_	0.205228	0.0204017	down							5.89	7.43	4.66	1.52		0.94				5.99333		1.23	3.6312	1	2	486.28
Q67W57	LOC_Os06g43850	179	Os06g0646500 protein		114.4	_NK(ac)TILIEQK_	1.75912	0.000643433	up	1.31387	0.00180213		1.33889	0.00540586		0.44	0.45	0.48	0.87	0.78	0.76	0.62	0.61	0.57	0.456667	0.6	0.803333	0.29986	1	2	564.835
Q67W57	LOC_Os06g43850	209	Os06g0646500 protein		74.841	_VFDMSIK(ac)TR_	1.72059	0.0180134	up	0.921569	0.930034		1.86702	0.41437		0.61	0.84	0.59		1.18	1.16	1.69	0.1	0.09	0.68	0.626667	1.17	-1.3734	1	2	569.8
Q67UR9	LOC_Os06g44030	258	Os06g0649500 protein		70.889	_SSEGGK(ac)QGGSVK(ac)K_	6.7	0.0856674		15.8333	0.00583914	up	0.423158	0.0186954	down	0.1	0.1		1.01	0.43	0.57	1.36	1.9	1.49	0.1	1.58333	0.67	-0.99286	1	2	666.841
Q67UR9	LOC_Os06g44030	264	Os06g0649500 protein		70.889	_SSEGGK(ac)QGGSVK(ac)K_	6.7	0.0856674		15.8333	0.00583914	up	0.423158	0.0186954	down	0.1	0.1		1.01	0.43	0.57	1.36	1.9	1.49	0.1	1.58333	0.67	-0.99286	1	2	666.841
Q0DA88	LOC_Os06g45820	544	Os06g0669400 protein (Fragment)		136.5	_LAEDIDTAVK(ac)R_	0.279141	0.000848499	down	0.331288	0.00148909	down	0.842593	0.643852		4.16	4.68	4.2	0.68	1.22	1.74	0.88	1.4	2.04	4.34667	1.44	1.21333	-3.5331	1	2	636.843
Q0D9G9	LOC_Os06g50300	545	Os06g0716700 protein		76.228	_FESTK(ac)SEGK_							1.68286	0.00768857	up				2.51	2.03	2.04	1.24	1.2	1.47		1.30333	2.19333	0.62168	1	2	527.756
Q6ZLB8	LOC_Os07g08330	186	Os07g0180900 protein		83.204	_QVGAYADAEK(ac)AK_	4.2695	0.0760224		5.48936	2.18422e-05	up	0.777778	0.331463		0.24		0.23	1.16	1.29	0.56	1.29	1.32	1.26	0.235	1.29	1.00333	2.4893	1	2	646.828
Q6ZLB8	LOC_Os07g08330	110	Os07g0180900 protein		111.61	_M(ox)FAPTK(ac)TWR_							0.573333	0.0327804	down				0.93	0.64	0.58	1.06	1.2	1.49		1.25	0.716667	-3.8059	1	2	598.3
Q9SLY8	LOC_Os07g14270	374	Calreticulin		88.495	_AAFDEAEK(ac)K_							0.664942	0.0184647	down				2.02	1.65	1.47	2.68	2.27	2.78		2.57667	1.71333	-0.29246	1	2	525.759
Q6Z411	LOC_Os07g37240	213	Chlorophyll a/b-binding protein		86.898	_NAELDPEK(ac)R_	0.069938	0.00724327	down	0.071066	0.00715319	down	0.984127	0.940784		6.71	5.1	5.92	0.47	0.5	0.27	0.34	0.43	0.49	5.91	0.42	0.413333	-0.64633	1	2	557.28
Q6Z411	LOC_Os07g37240	243	Chlorophyll a/b-binding protein		109.29	_LQLAEIK(ac)HAR_	0.0458619	0.00223994	down	0.0332103	3.05797e-05	down	1.38095	0.382663		6.82	5.84	6.31	0.23	0.37	0.27	0.07	0.27	0.29	6.32333	0.21	0.29	2.6865	1	3	407.575
Q6YTY3	LOC_Os07g41740	138	PHD finger protein ALFIN-LIKE 9		149.47	_LFGM(ox)INDLPTIFEVVSGK(ac)SK_	5.24074	8.70673e-05	up	2.9321	0.00112895	up	1.78737	0.000885738	up	0.36	0.63	0.63	3.01	2.85	2.63	1.41	1.68	1.66	0.54	1.58333	2.83	1.4926	1	3	751.733
Q0D3W6	LOC_Os07g46750	152	Os07g0662500 protein		76.378	_SSVLLDVKPWDDETDMK(ac)K_	3.1215	0.00962541	up	3.8972	0.0154675	up	0.800959	0.355981		0.28	0.56	0.23	1.35	0.92	1.07	1.69	1.55	0.93	0.356667	1.39	1.11333	4.5969	1	3	716.689
Q0D3W6	LOC_Os07g46750	181	Os07g0662500 protein		70.028	_LVPVGYGIK(ac)K_	2.12593	0.0176559	up	3.27407	0.000209433	up	0.649321	0.0242899	down	0.51	0.42	0.42	1.13	1.03	0.71	1.39	1.62	1.41	0.45	1.47333	0.956667	-2.4857	1	2	558.345
Q6Z4N6	LOC_Os07g48490	57	Os07g0683900 protein		53.034	_DEHQHWFK(ac)DMR_							0.649635	0.00134583	down				1.22	1.29	1.05	1.8	1.9	1.78		1.82667	1.18667	0.8891	1	3	524.233
Q6YYC8	LOC_Os08g04090	23	Os08g0134900 protein		126.24	_PMVAIK(ac)R_	9.61905			30.1905			0.318612	0.00815767	down	0.07			0.82	0.6	0.6	2.11	1.62	2.61	0.07	2.11333	0.673333	0.50662	1	2	428.757
Q0J771	LOC_Os08g12840	49	Os08g0224900 protein		78.516	_MTLTK(ac)YQK_	3.15385	0.0299917	up	3.69231	0.00883837	up	0.854167	0.493338		0.39	0.3	0.09	0.8	0.58	1.08	0.88	0.81	1.19	0.26	0.96	0.82	1.1293	1	2	527.784
Q6Z0F1	LOC_Os08g25130	21	Enhancer of polycomb-like protein		120.31	_KLPIVK(ac)SAR_	2.97222	0.0345102	up	2.80556	0.00301171	up	1.05941	0.803567		0.22	0.33	0.17	0.75	0.94	0.45	0.7	0.58	0.74	0.24	0.673333	0.713333	-0.94307	1	3	351.897
Q7EYM8	LOC_Os08g29170	127	Os08g0379400 protein		111.79	_VAAAALNPVDAK(ac)R_	0.0221753	0.000993303	down	0.0174234			1.27273			6.23	5.72	6.99		0.16	0.12			0.11	6.31333	0.11	0.14	-1.3807	1	2	669.38
Q0J5V5	LOC_Os08g30810	688	Aminopeptidase M1-B		89.355	_FHIFIK(ac)DR_	4.2	0.00983169	up	5.8	0.000837124	up	0.724138	0.12666		0.09	0.1	0.16	0.64	0.45	0.38	0.77	0.57	0.69	0.116667	0.676667	0.49	3.014	1	2	559.311
Q0J5V5	LOC_Os08g30810	227	Aminopeptidase M1-B		150.06	_VYTQVGK(ac)SNQGK_							2.32031	0.00664708	up				1.39		1.58	0.56	0.56	0.8		0.64	1.485	1.3843	1	2	675.854
Q7XXS0	LOC_Os08g37320	150	Os08g0478200 protein		72.793	_NISTMTADEYFAK(ac)HPEVK_	4.84848	0.00503287	up	5.15152	0.000315382	up	0.941176	0.518519		0.05	0.06		0.24	0.31	0.25	0.3	0.27	0.28	0.055	0.283333	0.266667	-2.2528	1	3	708.342
Q7XXS0	LOC_Os08g37320	157	Os08g0478200 protein		56.432	_QK(ac)FDDEIR_	1.36986	0.488576		1.51598	0.0476233	up	0.903614	0.720206		0.39		0.34	0.76	0.41	0.33	0.58	0.47	0.61	0.365	0.553333	0.5	1.1119	1	2	546.77
Q6ZIA1	LOC_Os08g41810	87	Os08g0530200 protein		74.929	_WPAK(ac)SAR_	7.23529	0.0413943	up	7.2549	0.000323564	up	0.997297	0.989512		0.22	0.14	0.15	1.41	1.49	0.79	1.13	1.16	1.41	0.17	1.23333	1.23	0.62684	1	2	429.235
Q6ZJI9	LOC_Os08g43580	131	Acyl carrier protein		121.9	_LVEQK(ac)SAEAK_	2.63291	0.0018244	up	1.36709	0.151619		1.92593	0.0120896	up	0.46	0.56	0.56	1.6	1.34	1.22	0.87	0.52	0.77	0.526667	0.72	1.38667	0.32403	1	2	572.814
Q6K3Z3	LOC_Os09g07830	230	Os09g0252100 protein		71.894	_GKPPVLVDKDEGLDK(ac)FDPVK_							0.391213	0.0168595	down				1.04	0.83		2.62	1.94	2.61		2.39	0.935	-2.1519	0.997744	3	746.739
Q69QR6	LOC_Os09g30340	84	Os09g0481200 protein		98.062	_QVPEQNGK(ac)THFDAGDER_				0.0718563	0.0134319	down				4.86	7.71	7.47					0.39	0.57	6.68	0.48		-0.7006	1	3	657.305
Q0J0R8	LOC_Os09g31180	120	Os09g0485900 protein		79.809	_NFLGEK(ac)K_	3.125	0.0145769	up	4.53333	0.000110866	up	0.689338	0.0150286		0.37	0.42	0.41	1.45	1.11	1.19	1.68	1.77	1.99	0.4	1.81333	1.25	0.57639	1	2	439.243
Q69IM3	LOC_Os09g33980	1049	Bromodomain protein 103-like		127.84	_SYEALK(ac)R_	1.60544	0.133726		2.09524	0.000270435	up	0.766234	0.262072		0.56	0.43	0.48	0.93	0.95	0.48	0.98	1.05	1.05	0.49	1.02667	0.786667	1.7304	1	2	454.745
Q8S857	LOC_Os10g28230	13	Probable histone H2A variant 2		129.11	_GLLAAK(ac)TTAAK(ac)AAADK_	1.88	0.00043675	up	1.33	0.0058726		1.41353	0.00262593		0.36	0.33	0.31	0.59	0.67	0.62	0.42	0.44	0.47	0.333333	0.443333	0.626667	-3.1106	1	2	792.951
Q8S857	LOC_Os10g28230	7	Probable histone H2A variant 2		129.11	_GGK(ac)GLLAAK(ac)TTAAK(ac)AAADKDK_	1.96875	0.000393694	up	1.3125	0.00281447		1.5	0.0018971		0.33	0.33	0.3	0.59	0.68	0.62	0.4	0.42	0.44	0.32	0.42	0.63	-2.3781	1	3	704.727
Q0IWR7	LOC_Os10g35060	241	Os10g0492800 protein		113.18	_QELCPEK(ac)R_	0.361266	0.0177747	down								2.41	2.96	0.9	0.61	1.4				2.685		0.97	-1.2369	1	2	551.271
Q7XC37	LOC_Os10g41410	49	Nucleoside diphosphate kinase		155.06	_SFAEK(ac)HYADLSSK_	7.11111	0.113379		8.18519	0.00509765	up	0.868778	0.653511		0.14		0.04	0.83	0.83	0.26	0.72	0.85	0.64	0.09	0.736667	0.64	1.126	1	2	762.87
Q2RBN7	LOC_Os11g01380	389	Clathrin heavy chain 1		102.4	_FQELFAQTK(ac)YK_	4.35417			2.16667			2.00962	0.00875872	up		0.32		1.64	1.16	1.38	0.68	0.78	0.62	0.32	0.693333	1.39333	-1.8943	1	2	722.877
Q2RBN7	LOC_Os11g01380	1247	Clathrin heavy chain 1		90.15	_LAVTLVK(ac)LK_	5.08491	0.00413859	up	4.30189	0.00118283	up	1.18202	0.441591		0.36	0.45	0.25	2.11	1.33	1.95	1.6	1.44		0.353333	1.52	1.79667	3.0485	1	2	513.85
Q0ISV7	LOC_Os11g26850	241	Adenosylhomocysteinase (Fragment)		125.53	_LVGVSEETTTGVK(ac)R_	1.93478	0.00923686	up	2.62319	1.86149e-06	up	0.737569	0.0727625		0.44	0.45	0.49	0.98	0.98	0.71	1.22	1.19	1.21	0.46	1.20667	0.89	0.41941	1	2	759.412
Q0ISV7	LOC_Os11g26850	221	Adenosylhomocysteinase (Fragment)		71.296	_SDPSK(ac)YR_	6.21384	0.0591233		3.20755	0.000896314	up	1.93725	0.158383			0.29	0.24	2.35	1.16	1.43	0.81	0.91	0.83	0.265	0.85	1.64667	-0.28889	1	2	447.719
Q2R0P4	LOC_Os11g41890	91	Os11g0637700 protein		121.25	_DDQHALSK(ac)SGGSAHGSPGPSR_	2.15385	0.16506		2.16667	0.000398371	up	0.994083	0.981529		0.25	0.27		0.34	0.78	0.56	0.57	0.54	0.58	0.26	0.563333	0.56	0.98137	1	3	697.326
Q0IR97	LOC_Os11g43900	84	21 kDa protein		70.942	_LQEQPPFDK(ac)K_	2.18182	0.0190425	up	3.56061	5.39409e-05	up	0.612766	0.00303513	down	0.43	0.43	0.46	1	1.06	0.82	1.47	1.68	1.55	0.44	1.56667	0.96	0.8413	1	2	636.335
Q0IR97	LOC_Os11g43900	119	21 kDa protein		93.623	_NIEGATK(ac)YLLGK_	1.52083	0.0640921		3.27778	3.19035e-05	up	0.463983	0.00105753	down	0.46	0.55	0.43	0.91	0.61	0.67	1.65	1.53	1.54	0.48	1.57333	0.73	-0.43497	1	2	674.877
Q0IR78	LOC_Os11g44580	420	Os11g0668000 protein		69.812	_LEQALSRK(ac)R_	0.461333	0.0092718	down	0.778667	0.206142		0.592466	0.0834509		1.47	1.13	1.15	0.75	0.54	0.44	0.92	0.75	1.25	1.25	0.973333	0.576667	-0.077647	1	2	571.836
Q2QXY9	LOC_Os12g04440	458	2-isopropylmalate synthase B, putative, expressed		93.374	_EFEDFFK(ac)R_	1.43671	0.0793207		2.36392	0.0158516	up	0.607764	0.0288717	down	0.54	0.38	0.66	0.74	0.67	0.86	1.11		1.38	0.526667	1.245	0.756667	1.4989	1	2	580.275
Q2QX07	LOC_Os12g07590	185	Os12g0174800 protein		58.433	_EAYGK(ac)YNVK_							1.51648	0.0205808	up				1.42		1.34	0.76	1.02	0.95		0.91	1.38	0.95382	1	2	557.282
Q2QVC1	LOC_Os12g13320	332	Argininosuccinate synthase, chloroplast, putative, expressed		155.99	_LNEIGGK(ac)HGIGR_	1.59794	0.0140977	up	1.09278	0.71348		1.46226	0.0818116		0.4	0.28	0.29	0.52	0.56	0.47	0.32	0.48	0.26	0.323333	0.353333	0.516667	-0.045841	1	3	431.574
Q0INR5	LOC_Os12g21798	62	40S ribosomal protein S3a		198.65	_IASEGLK(ac)HR_	4.575	0.00411031	up	4.725	0.0296293	up	0.968254	0.910318		0.35	0.27	0.18	0.97	1.5	1.19	1.32	0.72	1.74	0.266667	1.26	1.22	-0.070645	1	2	526.796
Q2QSR7	LOC_Os12g23180	182	Os12g0420200 protein		99.392	_SDLLPHFETDAVDPK(ac)SR_	0.0344451	0.00261511	down	0.0382723	4.34234e-05	down	0.9	0.671633		6.27	6.51	5.51	0.23	0.19	0.21	0.31	0.14	0.25	6.09667	0.233333	0.21	-1.264	1	3	656.994
Q2QSR7	LOC_Os12g23180	309	Os12g0420200 protein		79.116	_DFDFGK(ac)K_	0.0370561			0.0324241	0.000229075	down	1.14286			6.03	6.77	6.63	0.24				0.16	0.26	6.47667	0.21	0.24	-0.18764	1	2	449.719
Q0INM5	LOC_Os12g24080	638	Os12g0428600 protein (Fragment)		129.34	_VTEENK(ac)HEYVNR_							2.08015	0.0292406	up				1.54	1.7	2.21	0.87	0.53	1.22		0.873333	1.81667	1.1847	1	2	780.376
Q0IMS5	LOC_Os12g36194	195	Nucleoside diphosphate kinase		87.083	_NVVHGSDSPDNGK(ac)R_	0.127374	0.00232899	down	0.224581	0.000472068	down	0.567164	0.0592258		3.34	2.99	2.62	0.37		0.39	0.61	0.58	0.82	2.98333	0.67	0.38	0.46246	1	2	762.363
Q2QN08	LOC_Os12g39380	227	Os12g0583500 protein		98.418	_K(ac)VIMAIK_	1.59322	0.0469211	up	3.45763	6.64434e-05	up	0.460784	0.000582403	down	0.45	0.43	0.3	0.73	0.65	0.5	1.38	1.4	1.3	0.393333	1.36	0.626667	0.59476	1	2	422.77
Q2QM89	LOC_Os12g41920	197	Myb-like DNA binding domain containing protein		83.204	_SSK(ac)VVLLEDIKK_	1.63448	0.0225302	up	2.01379	0.00031715	up	0.811644	0.0778236		0.5	0.41	0.54	0.91	0.81	0.65	0.98	0.94	1	0.483333	0.973333	0.79	-2.3455	1	2	700.922
Q2QLY4	LOC_Os12g42884	740	5-methyltetrahydropteroyltriglutamate--homocysteine methyltransferase 2		56.339	_K(ac)YTEVKPALTNMVLAAK_	2.72848	0.000221049	up	3.11921	0.00105743	up	0.874735	0.00667451		0.53	0.6	0.38	1.4	1.33	1.39	1.56	1.58		0.503333	1.57	1.37333	1.1569	0.999009	3	640.361
Q8H060	LOC_Os03g10990	528	Os03g0207900 protein		104.82	_GLELQQAEK(ac)GK_	0.774775	0.209471		2.76577	0.00225539	up	0.28013	0.00122933	down	0.36	0.45	0.3	0.28	0.23	0.35	0.94	0.94	1.19	0.37	1.02333	0.286667	0.45037	1	2	621.838
Q8H2J8	LOC_Os07g12650	106	40S ribosomal protein S12		111.95	_IDSEGK(ac)AR_	4.50633	0.00522808	up	3.74684	0.00405804	up	1.2027	0.375801		0.27	0.2	0.32	1.49	0.93	1.14	0.76	1.15	1.05	0.263333	0.986667	1.18667	0.76726	1	2	459.238
Q6L4Q9		345	Putative casein kinase		124.98	_LIYQVGQK(ac)R_	2.16239	0.00117128	up	4.17094	0.000433508	up	0.518443	0.00296383	down	0.39	0.44	0.34	0.83	0.93	0.77	1.53	1.85	1.5	0.39	1.62667	0.843333	1.4125	1	2	573.835
Q6AT27		106	Putative fibrillarin		117.7	_NMVPGESVYGEK(ac)R_							0.580737	0.0371476	down				0.63	0.8	0.62	1.08	0.98	1.47		1.17667	0.683333	-1.9368	1	2	754.364
Q6H4P8		159	Putative associated molecule with the SH3 domain of STAM		74.415	_PIVQQK(ac)R_	3.21296	0.000245078	up	5.62963	0.000436268	up	0.570724	0.00496211	down	0.38	0.27	0.43	1.07	1.21	1.19	1.75	2.07	2.26	0.36	2.02667	1.15667	0.62917	1	2	455.777
Q6Z0F1	LOC_Os08g25130	260	Enhancer of polycomb-like protein		91.032	_NLEQAK(ac)ALMGALIK_	0.543417	0.0102327	down	0.605042	0.0567876		0.898148	0.270631			0.308571	0.371429	0.165714	0.2	0.188571	0.217143	0.194286		0.34	0.205714	0.184762	-0.26003	1	2	771.44
Q6K5C8	Os02g0294600	167	Os02g0294600 protein		103.13	_TLQSEITPLGVNK(ac)K_							0.428389	0.0126916	down				1.16	1.12	1.07	2.6	2.32	2.9		2.60667	1.11667	2.0282	1	2	785.446
Q7XCK0	LOC_Os10g39740	79	Glutathione S-transferase		78.77	_HIADK(ac)YK_	1.41304	0.068867		0.556522	0.000693515	down	2.53906	0.033675	up	0.83	0.76	0.71	1.33	0.96	0.96	0.43	0.41	0.44	0.766667	0.426667	1.08333	-1.4172	1	2	458.748
Q7XKA7		231	OSJNBb0020J19.2 protein		128.36	_DSNIPLDTK(ac)HPR_	7.61224	0.0368823	up	8.91837	0.0188559	up	0.853547	0.486708		0.17	0.18	0.14	1.65	0.93	1.15	1.49	1.13	1.75	0.163333	1.45667	1.24333	-0.87545	1	3	478.916
Q7XN06		383	Glutamate dehydrogenase		65.232	_AMCK(ac)SHDCNLR_							1.93478	0.0199921	up				0.95	0.72	1	0.44	0.34	0.6		0.46	0.89	-0.046127	1	3	478.541
Q9FVY8		319	Malic enzyme		86.882	_PLSDFTK(ac)QK_	2.86905	0.0236858	up	2.32143	0.0210146	up	1.2359	0.157088			0.19	0.37	0.96	0.75	0.7	0.72	0.64	0.59	0.28	0.65	0.803333	0.17178	1	2	553.298
Q8S6F4		11	Putative atpE; ATPase epsilon subunit from chromosome 10 chloroplast insertion		72.2	_LNLYVLTPK(ac)R_	0.0546291	1.85325e-05	down	0.0408281	0.00125991	down	1.33803	0.557759		5.74	6.16	5.49	0.56	0.21	0.18	0.18	0.27	0.26	5.79667	0.236667	0.316667	2.8945	1	2	629.88
Q5VNW1		289	Putative transketolase 1		75.109	_FAEYEK(ac)K_	0.180753	0.000267899	down	0.135565			1.33333			4.48	3.76	3.71	0.89	0.74	0.53	0.54			3.98333	0.54	0.72	-0.49762	1	2	478.74
Q5VNW1		290	Putative transketolase 1		70.942	_K(ac)YPEDAATLK_	0.214775	0.0184815	down	0.178218			1.20513			3.25	5	4.88	1.07		0.81			0.78	4.37667	0.78	0.94	-0.62157	1	2	589.309
Q5ZE11		158	Mak3 protein-like protein		90.725	_YYK(ac)NITPPDCYVLTK_	2.32051	0.0349356	up	7.01282	0.00117541	up	0.330896	0.00013434	down	0.25	0.26	0.27	0.73	0.57	0.51	1.93	1.77	1.77	0.26	1.82333	0.603333	1.7789	1	2	958.977
Q69X42		861	Putative glycine dehydrogenase		63.694	_LEK(ac)HYPVLFR_	0.0377234			0.0469887	0.0138929	down	0.802817			3.93	5.82	5.36	0.19			0.15	0.22	0.34	5.03667	0.236667	0.19	-0.093839	1	3	448.587
Q7XB58		266	Putative TATA box binding protein-associated factor		135.1	_DK(ac)FVGTTGK(ac)NMK_	3.56364	0.0112487	up	3.28485	0.0294519	up	1.08487	0.558656		0.15	0.4		0.9	1.11	0.93	0.71	0.95	1.05	0.275	0.903333	0.98	0.88307	1	2	705.358
Q7XB58		273	Putative TATA box binding protein-associated factor		135.1	_FVGTTGK(ac)NMK_	4.4	0.0518161		7.26667	0.00682999	up	0.605505	0.0514251		0.08	0.22		0.49	0.6	0.89	0.92	1.08	1.27	0.15	1.09	0.66	2.193	1	2	562.792
Q84ZK1	LOC_Os07g40580	50	Eukaryotic translation initiation factor 5A		74.611	_VVEVSTSK(ac)TGK_	5.2449	0.00278609	up	9.32653	1.18219e-06	up	0.562363	0.00329334	down	0.2	0.15	0.14	0.94	0.65	0.98	1.48	1.54	1.55	0.163333	1.52333	0.856667	-3.1547	1	2	588.827
Q84SC3	LOC_Os08g06550	56	Os08g0162800 protein		66.799	_AK(ac)WDAWK_	9.39216	0.0130911	up	9.07843	8.93613e-06	up	1.03456	0.766768		0.14	0.22	0.15	1.92	1.47	1.4	1.62	1.53	1.48	0.17	1.54333	1.59667	2.1144	1	2	473.743
Q6Z6A7	LOC_Os02g51750	248	Annexin		101.69	_YFEK(ac)VIR_	0.637462	0.197619		0.280967	0.0901668		2.26882	0.0328589	up	1.62381	0.728095	1.11571	0.591905	0.869524	0.749048	0.371905	0.277619		1.15587	0.324762	0.736825	-0.20711	1	2	498.779
Q5VS79		310	Calmodulin-binding protein-like		71.501	_DLAVAK(ac)AK_	9.15385	0.028109	up	7.30769	0.000163011	up	1.25263	0.271529		0.17	0.09	0.13	1.23	1.48	0.86	0.9	0.89	1.06	0.13	0.95	1.19	0.45857	1	2	429.258
Q5Z9H9	LOC_Os06g49480	78	Peptidyl-prolyl cis-trans isomerase		121.6	_TVPK(ac)TAENFR_	1.49045	0.0829036		2.33121	0.0241268	up	0.639344	0.196594		0.46	0.58	0.53	0.9		0.66	1.19	0.9	1.57	0.523333	1.22	0.78	3.1594	1	2	602.82
Q69T46		411	Zinc-finger protein-like		219.61	_NTADSSTSSISYK(ac)QK_	4.72093	0.0486634	up	2.95349	0.00131819	up	1.59843	0.113447		0.14	0.17	0.12	0.67	0.89	0.47	0.48	0.42	0.37	0.143333	0.423333	0.676667	1.1635	1	2	829.897
Q94ED6		261	Putative ubiquitin carboxyl-terminal hydrolase 7		178.22	_ELTK(ac)SFGWDTVDSFLQHDVQELNR_	3.2			7.31429			0.4375	0.00365879	down			0.35	1.26	1.22	0.88	2.23	2.93	2.52	0.35	2.56	1.12	1.733	1	3	969.47
Q655T6	LOC_Os06g45670	159	Os06g0667600 protein		74.173	_FCEEEDGK(ac)H_							1.68595	0.0367642	up				0.53	0.83	0.68	0.36	0.41	0.44		0.403333	0.68	1.3505	1	2	596.732
Q9LSU3	LOC_Os03g08280	181	Proteasome subunit alpha type-6	PAA1	89.301	_EQEAINFLEK(ac)K_	1.80952	0.0426572	up	1.85994	0.0106604	up	0.972892	0.788013			0.69	0.5	1.24	1.08	0.91	1.05	1.08	1.19	0.595	1.10667	1.07667	2.819	1	2	695.864
Q9LSU0	LOC_Os01g59600	93	Proteasome subunit alpha type-3	PAG1	84.821	_AK(ac)SEAASYEK_	5.68421	0.00242189	up	6.28947	0.0411706	up	0.903766	0.662657		0.15	0.14	0.09	0.64	0.89	0.63	0.96	0.52	0.91	0.126667	0.796667	0.72	-1.3266	1	2	563.275
Q9LST7	LOC_Os06g43570	98	Proteasome subunit beta type-3	PBC1	115.2	_DMKPQTFASLVSALLYEK(ac)R_	6.16667			11.3542			0.543119	0.0495671	down	0.16			1.35	0.81	0.8	1.94	2.15	1.36	0.16	1.81667	0.986667	1.0151	1	3	747.065
Q10MW3	LOC_Os03g18220	262	Pyruvate decarboxylase 2	PDC2	75.739	_AVKPVLVGGPK(ac)LR_	6	0.0263695	up	7.10145	9.06232e-05	up	0.844898	0.363476		0.14	0.09		0.52	0.89	0.66	0.84	0.81	0.8	0.115	0.816667	0.69	0.95026	1	2	688.443
Q10MW3	LOC_Os03g18220	377	Pyruvate decarboxylase 2	PDC2	104.2	_EFLSELAK(ac)R_	3.9596	0.00898367	up	8.63636	0.121967		0.45848	0.359448		0.19	0.14		0.76	0.65	0.55		0.94	1.91	0.165	1.425	0.653333	-0.7005	1	2	567.811
Q53LQ0	LOC_Os11g09280	88	Protein disulfide isomerase-like 1-1	PDIL1-1	137.61	_AAQELSK(ac)HDPPIVLAK_	5.77778	3.88297e-05	up	7.51515	0.00143752	up	0.768817	0.0175856			0.15	0.18	0.98	0.94	0.94	1.23	1.37	1.12	0.165	1.24	0.953333	2.1822	1	3	586.996
Q53LQ0	LOC_Os11g09280	147	Protein disulfide isomerase-like 1-1	PDIL1-1	86.463	_EAEGIVEYLK(ac)K_							0.49642	0.0138164	down				0.98	0.52	0.58	1.56	1.27	1.36		1.39667	0.693333	1.3082	1	2	660.856
Q53LQ0	LOC_Os11g09280	400	Protein disulfide isomerase-like 1-1	PDIL1-1	136.26	_VVVADNVHDFVFK(ac)SGK_							0.503597	0.0380506	down				1.07	0.71	0.32	1.47	1.26	1.44		1.39	0.7	4.6091	1	2	901.975
Q69LA6	LOC_Os07g01020	106	Probable pyridoxal 5'-phosphate synthase subunit PDX1.1	PDX11	83.862	_AVTIPVM(ox)AK(ac)AR_	1.60714	0.0406585	up	1.45536	0.0469762		1.10429	0.575832		0.36	0.35	0.41	0.49	0.74	0.57	0.43	0.61	0.59	0.373333	0.543333	0.6	-0.65704	1	2	607.85
Q7XLR1	LOC_Os04g16450	237	Probable aquaporin PIP2-6	PIP2-6	84.479	_SIGAAVIYNQK(ac)K_	0.61326	0.0958517		0.461326	0.0168625	down	1.32934	0.0390452		0.92	1.45	1.25	0.78	0.73	0.71	0.51	0.49	0.67	1.20667	0.556667	0.74	-1.0779	1	2	667.377
Q43007	LOC_Os01g07760	286	Phospholipase D alpha 1	PLD1	93.429	_TSVGLLK(ac)R_	2.34426	0.0364603	up	1.94262	0.0162313	up	1.20675	0.238806		0.41	0.41	0.4	1.16	0.8	0.9	0.8	0.7	0.87	0.406667	0.79	0.953333	-1.8031	1	2	458.285
Q0E2S4	LOC_Os02g12580	19	Serine/threonine-protein phosphatase PP2A-3 catalytic subunit	PP2A3	54.65	_ECK(ac)HLAEGEVR_	3.17269	0.0253803	up	1.42972	0.305406		2.2191	0.00863487	up		0.25	0.58	1.08	1.31	1.56	0.55	0.52	0.71	0.415	0.593333	1.31667	0.60792	1	3	457.222
P0C361		52	Photosystem I iron-sulfur center	psaC	166.16	_TEDCVGCK(ac)R_	0.105444	0.0363885	down	0.0523256			2.01515			8.1	6.81	4.01	0.55		0.78		0.33		6.30667	0.33	0.665	-1.8841	1	2	583.75
P49027	LOC_Os01g49290	200	Guanine nucleotide-binding protein subunit beta-like protein A	RACK1A	83.869	_VWNLTNCK(ac)LR_	2.5678	0.0472915	up	2.83898	0.0111499	up	0.904478	0.709214		0.46	0.33	0.39	1.4	0.97	0.66	1.42	1.04	0.89	0.393333	1.11667	1.01	-1.9439	1	2	673.356
Q7GD79	LOC_Os05g49890	102	GTP-binding nuclear protein Ran-2	RAN2	118.9	_LTYK(ac)NVPTWHR_	4.33735	0.0145242	up	5.72289	0.0578553		0.757895	0.503282		0.06	0.37	0.4	1.03	0.98	1.59	1.23	0.98	2.54	0.276667	1.58333	1.2	-1.5798	1	2	728.888
P0C512		21	Ribulose bisphosphate carboxylase large chain	rbcL	103.79	_DYK(ac)LTYYTPEYETK_	0.0237838	0.0180849	down							4.61	6.5	7.39	0.23	0.09	0.12				6.16667		0.146667	-1.3977	1	2	928.435
P0C512		146	Ribulose bisphosphate carboxylase large chain	rbcL	157.98	_IPPTYSK(ac)TFQGPPHGIQVER_	0.0145318	0.0219289	down	0.0220667	0.0222555	down	0.658537	0.0325325	down	4.96	7.99	5.63	0.11	0.09	0.07	0.15	0.14	0.12	6.19333	0.136667	0.09	1.7308	1	3	765.402
P0C512		175	Ribulose bisphosphate carboxylase large chain	rbcL	96.059	_YGRPLLGCTIK(ac)PK_	0.0127291	0.00215435	down							6.99	5.98	6.67	0.14	0.01	0.1				6.54667		0.0833333	-1.6986	1	2	772.935
P0C512		252	Ribulose bisphosphate carboxylase large chain	rbcL	178.85	_GHYLNATAGTCEEMIK(ac)R_	0.0173137	0.0276232	down	0.0157398	0.0275455	down	1.1	0.736249		4.28	7.77	7.01	0.09	0.14	0.1	0.06	0.1	0.14	6.35333	0.1	0.11	0.49109	1	2	996.967
P0C512		305	Ribulose bisphosphate carboxylase large chain	rbcL	96.311	_QK(ac)NHGMHFR_	0.0121622	0.0293724	down	0.0205405	0.0298593	down	0.592105	0.0736851		8.3	5.02	5.18	0.08		0.07	0.1	0.15	0.13	6.16667	0.126667	0.075	0.51816	1	2	598.791
P0C512		356	Ribulose bisphosphate carboxylase large chain	rbcL	85.676	_DDFIEK(ac)DR_	0.0207778	0.00108283	down	0.0277038	0.00109589	down	0.75	0.0896625		6.63	6.2	5.94	0.12	0.16	0.11	0.15	0.19	0.18	6.25667	0.173333	0.13	-2.3582	1	2	540.254
P0C512		466	Ribulose bisphosphate carboxylase large chain	rbcL	102.4	_AIK(ac)FEFEPVDK_	0.102265	0.0173276	down	0.122855	0.0587478		0.832402	0.742975		2.7	5.88	5.99	0.1	1.03	0.36	0.5	0.57	0.72	4.85667	0.596667	0.496667	-0.4237	1	2	682.858
P93431	LOC_Os11g47970	362	Ribulose bisphosphate carboxylase/oxygenase activase, chloroplastic	RCA	110.92	_WVSDTGVENIGK(ac)R_	0.0364274	0.00354847	down	0.0437129			0.833333			7.18	6.06	5.29		0.27	0.18		0.27		6.17667	0.27	0.225	1.0895	1	2	751.884
Q10HD0	LOC_Os03g39610	40	Chlorophyll a-b binding protein, chloroplastic	RCABP89	55.688	_TVK(ac)SAPQSIWYGPDRPK_	0.109501			0.136071	0.00719108	down	0.804734			7.09	4.99	6.55	0.68			0.73		0.96	6.21	0.845	0.68	1.8177	1	3	658.014
Q9SDG6	LOC_Os01g16890	32	60S ribosomal protein L30	RPL30	69.721	_YTLGYK(ac)TVLR_							0.519757	0.000149479	down				0.59		0.55	1.08	1.09	1.12		1.09667	0.57	1.6054	1	2	628.356
Q8L4L4	Os01g0896700	52	60S ribosomal protein L5-2	RPL5B	134.66	_YNTPK(ac)YR_	4.95833	0.0479081	up	6.375	0.00905301	up	0.777778	0.292569		0.25	0.23		1.61	0.83	1.13	1.69	1.2	1.7	0.24	1.53	1.19	-1.5108	1	2	492.251
Q8L4L4	Os01g0896700	18	60S ribosomal protein L5-2	RPL5B	138.85	_THAYFK(ac)R_	1.78818	0.0990876		1.7931	0.0348676	up	0.997253	0.991001		0.51	0.78	0.74	1.67	1.06	0.9	1.49	0.98	1.17	0.676667	1.21333	1.21	-0.5718	1	2	482.754
Q43008	LOC_Os05g25850	58	Superoxide dismutase [Mn], mitochondrial	SODA	115.1	_LHHQK(ac)HHATYVANYNK_	1.08989	0.614343		0.539326	0.00333654	down	2.02083	0.0349518	up	0.3	0.31	0.28	0.39	0.35	0.23	0.18	0.12	0.18	0.296667	0.16	0.323333	-0.39913	1	4	501.505
Q9LGR0	LOC_Os01g08970	39	FACT complex subunit SSRP1-A	SSRP1-A	86.772	_QGGGK(ac)TIEIEK_	5.10667	0.0189554	up	5.32	0.0283104	up	0.9599	0.853712		0.25	0.25		1.62	1.11	1.1	1.27	1	1.72	0.25	1.33	1.27667	1.1143	1	2	601.325
P31924	LOC_Os03g28330	755	Sucrose synthase 1	SUS1	86.67	_IEEK(ac)YTWK_	3.36842	0.00418535	up	9.17544	0.0152237	up	0.367113	0.0104103	down	0.16	0.22		0.64	0.71	0.57	1.42	1.6	2.21	0.19	1.74333	0.64	0.41058	1	2	569.793
P31924	LOC_Os03g28330	456	Sucrose synthase 1	SUS1	91.549	_YPNSDLYWK(ac)K_							0.327007	0.000434867	down				0.84	0.71	0.69	2.04	2.51	2.3		2.28333	0.746667	0.67263	1	2	678.335
P31924	LOC_Os03g28330	630	Sucrose synthase 1	SUS1	174.24	_EEQAEFK(ac)K_							0.373708	0.0053071	down				0.93	0.8	0.8	2.38	1.77	2.62		2.25667	0.843333	1.8808	1	2	525.759
P31924	LOC_Os03g28330	797	Sucrose synthase 1	SUS1	126.71	_YLEMLYALK(ac)YR_							0.333821	0.000385101	down				0.86		0.66	2.28	2.33	2.22		2.27667	0.76	2.5698	1	2	752.897
P30298	LOC_Os06g09450	747	Sucrose synthase 2	SUS2	76.064	_IYEK(ac)YTWK_	7.17073	6.55962e-05	up	7.79268	0.000138337	up	0.920188	0.309334		0.13	0.16	0.12	0.96	1.07	0.91		1.02	1.11	0.136667	1.065	0.98	0.58106	1	2	586.803
P30298	LOC_Os06g09450	622	Sucrose synthase 2	SUS2	181.66	_EEQAEFK(ac)K_	6.8913	0.00125342	up	5.8913	0.000480627	up	1.16974	0.304253		0.16	0.18	0.12	0.86	1.24	1.07	0.81	0.86	1.04	0.153333	0.903333	1.05667	1.8808	1	2	525.759
P30298	LOC_Os06g09450	439	Sucrose synthase 2	SUS2	85.536	_TK(ac)YPNSDIYLDK_	6.04839	0.00189988	up	6.3871	0.0157893	up	0.94697	0.755511		0.24	0.17	0.21		1.38	1.12	1.39	1.05	1.52	0.206667	1.32	1.25	1.9743	1	2	749.875
Q0PVB0	LOC_Os07g38730	401	Alpha-tubulin	TubA	105.14	_FDLMYAK(ac)R_							0.661747	0.032593	down				0.95	0.85	0.89	1.2	1.51			1.355	0.896667	-1.2784	1	2	543.276
Q9AUV6	LOC_Os03g55070	307	UDP-glucose 6-dehydrogenase 3	UGD3	115.71	_INDYQK(ac)SR_	7.52174	0.0179283	up	5.04348	0.000198743	up	1.49138	0.0568275		0.15	0.17	0.14	1.34	1.23	0.89	0.82	0.68	0.82	0.153333	0.773333	1.15333	-0.37116	1	2	533.27
Q93X08	LOC_Os09g38030	402	Os09g0553200 protein	UGP	119.46	_TNPSNPSIELGPEFK(ac)K_	1.51634	0.0151716	up	2.59477	0.00517208	up	0.584383	0.015541	down	0.45	0.45	0.63	0.76	0.82	0.74	1.29	1.11	1.57	0.51	1.32333	0.773333	-2.2899	1	2	900.462
Q8W3J0	LOC_Os03g16980	182	Os03g0278000 protein	UXS-3	129.47	_SCYDEGK(ac)R_	19.1538	0.00536092	up	13.1538	0.060689		1.45614	0.0520897		0.11	0.08	0.07	1.54	1.89	1.55		1.04	1.24	0.0866667	1.14	1.66	0.54665	1	2	528.724
Q6L5I5	LOC_Os05g45950	18	Mitochondrial outer membrane protein porin 2	VDAC2	79.393	_(ac)AAAAPPAGPGLYSDIGK(ac)K_	0.517241			3.0977	0.000592387	up	0.166976			0.58	0.46	0.7	0.3			2	1.68	1.71	0.58	1.79667	0.3	3.6539	1	2	884.467
Q84P97	LOC_Os03g10510	194	Mitochondrial outer membrane protein porin 5	VDAC5	147.02	_VSGVYHLDDK(ac)QK_	1.89394	0.00424268	up	1.36364	0.114041		1.38889	0.0337929		0.35	0.44	0.53	0.89	0.86	0.75	0.48	0.66	0.66	0.44	0.6	0.833333	-0.39033	1	2	715.867
Q84P97	LOC_Os03g10510	14	Mitochondrial outer membrane protein porin 5	VDAC5	82.494	_GPGLFSDIGK(ac)R_	1.35826	0.0643353		2.65421	0.00352503	up	0.511737	0.00198741	down	0.53	0.54		0.83	0.68	0.67	1.29	1.4	1.57	0.535	1.42	0.726667	-4.5248	1	2	594.822
Q9SNK3	LOC_Os03g03720	123	Glyceraldehyde-3-phosphate dehydrogenase		133.28	_NASHLLK(ac)YDSM(ox)LGTFK_	0.0724907	0.00068572	down							5.83	4.92	5.39	0.36	0.42					5.38		0.39	-0.78283	1	3	628.317
Q9SNK3	LOC_Os03g03720	303	Glyceraldehyde-3-phosphate dehydrogenase		102.53	_AVALVLPQLK(ac)GK_	0.113599	0.0215345	down							7.42	6.41	4.26	0.86	0.51					6.03		0.685	1.1947	1	2	639.911
Q7XRT0	LOC_Os04g16680	282	OSJNBa0042F21.13 protein		60.064	_LINYYVK(ac)EK_	0.0608584	0.0144368	down	0.0602178	0.0143935	down	1.01064	0.93925		4.1	6.13	5.38	0.25	0.34	0.36	0.29	0.29	0.36	5.20333	0.313333	0.316667	1.7613	1	2	606.337
Q7XRT0	LOC_Os04g16680	317	OSJNBa0042F21.13 protein		102.5	_GIFTNVTSPTAK(ac)AK_	0.0650173	0.0171378	down	0.0506329	0.0166362	down	1.28409	0.0676585		6.72	6.28	4.38	0.42	0.37	0.34	0.34	0.28	0.26	5.79333	0.293333	0.376667	0.74755	1	2	738.906
Q2QTJ7	LOC_Os12g19394	84	Ribulose bisphosphate carboxylase small chain		78.964	_SK(ac)WVPCLEFSK_	0.0346154	0.00349498	down	0.0263736	0.00340232	down	1.3125	0.287864		5.38	6.47	6.35	0.28	0.2	0.15	0.14	0.19	0.15	6.06667	0.16	0.21	-0.1727	1	2	711.858
Q2QTJ7	LOC_Os12g19394	93	Ribulose bisphosphate carboxylase small chain		119.17	_WVPCLEFSK(ac)VGFVYR_	0.017101	0.0415386	down	0.0708469	0.0402155	down	0.241379	0.161799		8.64	5.27	4.51	0.06		0.15	0.29		0.58	6.14	0.435	0.105	-1.9553	1	3	643.662
Q8S6F2	Os10g0356000	466	Os10g0356000 protein		102.4	_AIK(ac)FEFEPVDK_	0.102265	0.0173276	down	0.122855	0.0587478		0.832402	0.742975		2.7	5.88	5.99	0.1	1.03	0.36	0.5	0.57	0.72	4.85667	0.596667	0.496667	-0.4237	1	2	682.858
Q40677	LOC_Os11g07020	71	Fructose-bisphosphate aldolase, chloroplastic		150.22	_GILAM(ox)DESNATCGK(ac)R_	0.0488571	0.000105295	down	0.0497143	0.000105958	down	0.982759	0.859972		6.1	5.84	5.56	0.27		0.3	0.31		0.27	5.83333	0.29	0.285	-0.81786	1	2	840.888
Q94JJ0	LOC_Os01g02880	71	Fructose-bisphosphate aldolase		196.11	_GILAIDESNATCGK(ac)R_	1.61111			3.11806			0.516704	0.00828191	down			0.48	0.85	0.74	0.73	1.62	1.21	1.66	0.48	1.49667	0.773333	-0.91048	1	2	823.912
Q94JJ0	LOC_Os01g02880	337	Fructose-bisphosphate aldolase		95.195	_ALQNSVLK(ac)TWQGRPENVEAAQK_							0.507895	0.0204094	down				0.9	0.57	0.46	1.47	1.19	1.14		1.26667	0.643333	1.0063	1	3	837.11
Q0JQP8	LOC_Os01g05490	70	Os01g0147900 protein		120.9	_SQLRPEIQVAAQNCWVK(ac)K_	1.16667	0.398168		1.68056	0.0378959	up	0.694215	0.10674		0.41	0.57	0.46	0.64	0.62	0.42	0.96	0.63	0.83	0.48	0.806667	0.56	0.62962	1	3	733.056
Q6H6C7	LOC_Os02g07260	74	Phosphoglycerate kinase		142.1	_GVTPK(ac)YSLK_	1.16505	0.484071		1.6699	0.00430856	up	0.697674	0.0890502		0.3	0.36	0.37	0.54	0.32	0.34	0.51	0.62	0.59	0.343333	0.573333	0.4	-0.31419	1	2	517.798
Q6H6C7	LOC_Os02g07260	129	Phosphoglycerate kinase		164.66	_FYKEEEK(ac)NDPEFAK_	0.234795	0.00391319	down	0.29703	0.00547896	down	0.790476	0.132286		1.84	2.36	2.87	0.46	0.62	0.58	0.78	0.58	0.74	2.35667	0.7	0.553333	-1.8729	1	2	908.425
Q6H6C7	LOC_Os02g07260	136	Phosphoglycerate kinase		109.44	_NDPEFAK(ac)K_	0.0717017			0.134799	0.0114955	down	0.531915			3.01	4.11	3.34			0.25	0.44	0.48	0.49	3.48667	0.47	0.25	4.2386	1	2	495.748
Q6H6C7	LOC_Os02g07260	257	Phosphoglycerate kinase		80.382	_SLVEEDKLELATSLIEK(ac)AK_							0.576471	0.0122869	down					0.79	0.68	1.3	1.25			1.275	0.735	1.865	1	3	720.067
Q655T1	LOC_Os06g45710	125	Phosphoglycerate kinase		86.833	_FYK(ac)EEEK_	0.51952	0.00687908	down	0.540541			0.961111			0.91	1.18	1.24	0.54	0.62	0.57		0.6		1.11	0.6	0.576667	-0.80832	1	2	507.743
Q7XDC8	LOC_Os10g33800	208	Malate dehydrogenase, cytoplasmic		91.867	_TPSGEK(ac)PVR_	2.39706	0.0826714		2.16176	0.00287174	up	1.10884	0.638227		0.71	0.65		1.34	1.92		1.5		1.44	0.68	1.47	1.63	1.164	1	2	506.775
Q5ZA98	LOC_Os06g21590	180	Chlorophyll a/b-binding protein		94.309	_DPVK(ac)FEEYK_	0.0443506	0.000697356	down	0.063886	3.93306e-06	down	0.694215	0.114079		6.26	6.07	6.61	0.3	0.24	0.3	0.5	0.3	0.41	6.31333	0.403333	0.28	-1.3123	1	2	598.795
Q5ZA98	LOC_Os06g21590	185	Chlorophyll a/b-binding protein		114.24	_FEEYK(ac)LK_	0.0278064			0.045829	0.000999487	down	0.606742			6.1	6.56	6.76		0.18		0.3	0.3	0.29	6.47333	0.296667	0.18	1.86	1	2	499.763
Q5QMK7	LOC_Os01g60190	222	Os01g0817700 protein		118.28	_YENDWDVVK(ac)R_	2.31973	0.0273993	up	2.68027	0.0309508	up	0.865482	0.531869		0.29	0.45	0.73	0.92	1.4	1.09	0.88	1.51	1.55	0.49	1.31333	1.13667	-0.84566	1	2	683.325
Q9AUQ4	LOC_Os03g50480	310	Os03g0712700 protein		114.72	_NMILGK(ac)R_	2.25641			3.58974			0.628571	0.0399857	down	0.39			0.8	0.81	1.03	1.21	1.28	1.71	0.39	1.4	0.88	0.55444	1	2	437.252
Q9ASP4	LOC_Os01g22520	195	Dihydrolipoyl dehydrogenase		72.29	_SLPGVTIDEK(ac)K_	0.536481	0.000584217	down	0.519313	0.00126037	down	1.03306	0.741521		0.78	0.83	0.72	0.39	0.41	0.45	0.47	0.37	0.37	0.776667	0.403333	0.416667	1.0826	1	2	614.843
Q9ASP4	LOC_Os01g22520	70	Dihydrolipoyl dehydrogenase		89.296	_TTCIEK(ac)R_	5.14925	0.00114702	up	8.0597	0.0206158	up	0.638889	0.0604864		0.21	0.17	0.29	1.19	1.31	0.95	1.97	1.35	2.08	0.223333	1.8	1.15	0.41803	1	2	475.242
Q7XKB5	LOC_Os04g58110	234	Pyruvate kinase		164.96	_QLLGQHAK(ac)R_	2.74074	0.00554599	up	3.65432	0.0335897	up	0.75	0.315308		0.38	0.31	0.12	0.68	0.81	0.73	1.13	0.57	1.26	0.27	0.986667	0.74	-0.61094	1	2	546.817
Q2QXR8	LOC_Os12g05110	381	Pyruvate kinase 2, cytosolic		127.76	_VFNQDLYFK(ac)R_	2.29412	0.00158674	up	2.65882	0.00171408	up	0.862832	0.146958		0.3	0.34	0.21	0.7	0.6	0.65	0.77	0.66	0.83	0.283333	0.753333	0.65	1.4167	1	2	686.356
Q2QM55	LOC_Os12g42230	247	Pyruvate dehydrogenase E1 component subunit beta-3, chloroplastic		97.49	_SENPVVLFEHVLLYNLK(ac)EK_	0.500688	0.00264233	down	0.650619	0.00919425	down	0.769556	0.123374		2.51	2.18	2.58	1.24	0.97	1.43	1.6	1.79	1.34	2.42333	1.57667	1.21333	1.6163	1	3	771.754
Q9AUV8		216	Alpha-1,4 glucan phosphorylase		68.787	_YK(ac)HGLFK_	5.21839	0.0952909		6.08046	0.00417172	up	0.858223	0.582995			0.29	0.29	1.66	2.11	0.77	1.6	1.64	2.05	0.29	1.76333	1.51333	0.60262	1	2	467.761
Q7F280	LOC_Os01g46610	238	Isocitrate dehydrogenase [NADP]		91.812	_SK(ac)FEAAGIWYEHR_	5.52128	0.000142571	up	4.69149	0.00218323	up	1.17687	0.173856		0.25	0.47	0.22	1.85	1.65	1.69	1.32	1.33	1.76	0.313333	1.47	1.73	-1.0894	1	2	818.399
Q6K9N6	LOC_Os02g40830	130	Succinyl-CoA ligase [ADP-forming] subunit beta, mitochondrial		87.184	_IVSK(ac)VYLCEK_	2.7027	2.40522e-05	up	1.97297	0.00260361	up	1.36986	0.0103088		0.12	0.13	0.12	0.32	0.35	0.33	0.21	0.27	0.25	0.123333	0.243333	0.333333	2.1827	1	2	640.85
Q6K9N6	LOC_Os02g40830	393	Succinyl-CoA ligase [ADP-forming] subunit beta, mitochondrial		121.68	_LEGTNVDQGK(ac)R_	1.84783	0.00495866	up	1.78261	0.095466		1.03659	0.7909		0.46		0.46	0.78	0.85	0.92	0.7		0.94	0.46	0.82	0.85	-1.373	1	2	629.823
Q10S34	LOC_Os03g04410	515	Aconitate hydratase		143.94	_VAEFSFHGTPAK(ac)LK_	3.17949	0.00371757	up	2.84615	0.0323812	up	1.11712	0.618861		0.18	0.11	0.1	0.49	0.39	0.36	0.31	0.29	0.51	0.13	0.37	0.413333	0.28084	1	3	525.284
Q10S34	LOC_Os03g04410	851	Aconitate hydratase		72.29	_LSVFDAATK(ac)YK_	2.55128	0.0161537	up	1.78846	0.217734		1.42652	0.192668		0.25	0.27		0.6	0.6	0.79	0.35	0.58		0.26	0.465	0.663333	-3.8258	1	2	642.845
Q10E23	LOC_Os03g50290	16	14-3-3 protein		109.07	_EENVYM(ox)AK(ac)LAEQAER_	0.515219	0.0247115	down	0.378619	0.0239031	down	1.36078	0.152788			1.35143	1.00048	0.644286	0.623333	0.55	0.429524	0.30381	0.602381	1.17595	0.445238	0.605873	-4.652	1	2	919.933
Q7XEQ3	LOC_Os10g27190	19	40S ribosomal protein S17-4, putative, expressed		88.495	_QVIEK(ac)YYSR_							0.506897	0.00463914	down				0.73		0.74	1.44	1.33	1.58		1.45	0.735	3.3202	1	2	614.322
Q2QLY5	LOC_Os12g42876	18	5-methyltetrahydropteroyltriglutamate--homocysteine methyltransferase 1		155.08	_RELK(ac)FALESFWDGK_	4.66667	0.0344558	up	6.82051	0.110471		0.684211	0.38744		0.3	0.26	0.22	1.57	1.08	0.99	1.72	0.85	2.75	0.26	1.77333	1.21333	0.92922	1	3	589.974
Q2QLY5	LOC_Os12g42876	689	5-methyltetrahydropteroyltriglutamate--homocysteine methyltransferase 1		43.476	_EGVK(ac)YGAGIGPGVYDIHSPR_	2.0315	0.119734		2.17848	0.0345332	up	0.93253	0.718514		0.5	0.77		1.5	1.08		1.2	1.3	1.65	0.635	1.38333	1.29	-3.3572	1	3	705.36
Q2QLY5	LOC_Os12g42876	740	5-methyltetrahydropteroyltriglutamate--homocysteine methyltransferase 1		76.586	_K(ac)YNEVKPALTNMVSAAK_	6.65041	0.0033798	up	7.31707	0.000723527	up	0.908889	0.333657		0.23		0.18	1.55	1.19	1.35	1.47	1.63	1.4	0.205	1.5	1.36333	1.7751	0.999475	3	636.008
Q0J878	LOC_Os08g03640	107	60S acidic ribosomal protein P0		84.244	_EEVAK(ac)YK_	5.35878	0.00215835	up	2.77099	0.00748453	up	1.93388	0.0247834	up	0.37	0.47	0.47		2.59	2.09	1.39	0.91	1.33	0.436667	1.21	2.34	-0.54343	1	2	454.74
Q2QNF3	LOC_Os12g38000	198	60S ribosomal protein L2, putative, expressed		97.602	_NCWPK(ac)VR_							0.48414	0.0115904	down				1.04	0.86	1	2.44	1.86	1.69		1.99667	0.966667	-1.6324	1	2	501.253
Q6YZX6	LOC_Os08g09200	803	Putative aconitate hydratase, cytoplasmic		122.28	_AVIAK(ac)SFER_	4.27869	0.0623649		3.09836	0.0163155	up	1.38095	0.260375		0.2	0.21	0.2	0.63	1.21	0.77	0.53	0.72	0.64	0.203333	0.63	0.87	-2.0432	1	2	531.801
Q6YZX6	LOC_Os08g09200	745	Putative aconitate hydratase, cytoplasmic		64.298	_FLNGEVGPK(ac)TVHVPTGEK_	0.640351			1.44737			0.442424	0.0122932	down			0.57		0.39	0.34		0.87	0.78	0.57	0.825	0.365	-3.6602	1	3	651.014
Q9LDC9	LOC_Os01g16030	36	Os01g0265100 protein		71.501	_TTILYK(ac)LK_	4	5.78237e-06	up	4.21053	0.041018	up	0.95	0.78173		0.26	0.34	0.35	1.25	1.27	1.28	0.92	1.47	1.61	0.316667	1.33333	1.26667	-1.7508	1	2	511.318
Q0IVQ6	LOC_Os10g41030	224	Os10g0559600 protein (Fragment)		159.04	_TDGVAFK(ac)R_	6	0.00138597	up	6.81481	0.00434905	up	0.880435	0.287864		0.13	0.14		0.9	0.76	0.77	0.77	0.96	1.03	0.135	0.92	0.81	0.095313	1	2	468.251
This is the end of this table
