# Supplementary material for: A Quantitative Acetylomic Analysis of Early Seed Development in Rice (Oryza sativa L.)
Source: Int J Mol Sci. 2017 Jun 27;18(7):1376. doi: 10.3390/ijms18071376 (PMC5535869; doi:10.3390/ijms18071376)
Supplement: Supplementary file 1 [file ijms-18-01376-s001.zip › supplementary/Table S3.xls]

## Sheet: 0.9 string_protein_annotations
Table S3. Protein ID and abbreviations for the protein-protein interaction analysis.
#Node	MSU ID	Abbreviation	Annotation
4326074	LOC_Os01g02880	fructose-bisphospate aldolase	fructose-bisphospate aldolase isozyme, putative, expressed
4325462	LOC_Os01g05060		mitochondrial glycoprotein, putative, expressed
4325211	LOC_Os01g05490	triosephosphate isomerase	triosephosphate isomerase, cytosolic, putative, expressed
4324500	LOC_Os01g05630	H2B.4	Core histone H2A/H2B/H3/H4 domain containing protein, putative, expressed; Core component of nucleosome. Nucleosomes wrap and compact DNA into chromatin, limiting DNA accessibility to the cellular machineries which require DNA as a template. Histones thereby play a central role in transcription regulation, DNA repair, DNA replication and chromosomal stability. DNA accessibility is regulated via a…
4324495	LOC_Os01g05900	H2B.10	Core histone H2A/H2B/H3/H4 domain containing protein, putative; Core component of nucleosome. Nucleosomes wrap and compact DNA into chromatin, limiting DNA accessibility to the cellular machineries which require DNA as a template. Histones thereby play a central role in transcription regulation, DNA repair, DNA replication and chromosomal stability. DNA accessibility is regulated via a complex se…
4327647	LOC_Os01g07760	OsPLDα	phospholipase D, putative, expressed; Hydrolyzes glycerol-phospholipids at the terminal phosphodiesteric bond. Plays an important role in various cellular processes
4323879	LOC_Os01g08430		expressed protein
4325355	LOC_Os01g08560	DnaK	DnaK family protein, putative, expressed
SSRP1-A	LOC_Os01g08970	SSRP1-A	SSRP1-like FACT complex subunit, putative, expressed; Component of the FACT complex, a general chromatin factor that acts to reorganize nucleosomes. The FACT complex is involved in multiple processes that require DNA as a template such as mRNA elongation, DNA replication and DNA repair. During transcription elongation the FACT complex acts as a histone chaperone that both destabilizes and restore…
4327338	LOC_Os01g10150	CK Kinase	CK1_CaseinKinase_1a.1 - CK1 includes the casein kinase 1 kinases, expressed
AGO4A	LOC_Os01g16870	AGO4A	argonaute, putative, expressed; Probably involved in the RNA silencing pathway. May bind to short RNAs such as microRNAs (miRNAs) or short interfering RNAs (siRNAs), and represses the translation of mRNAs which are complementary to them (By similarity)
4324441	LOC_Os01g16890	RPL30	ribosomal protein L7Ae, putative, expressed
4326980	LOC_Os01g22520	dihydrolipoyl dehydrogenase	dihydrolipoyl dehydrogenase 1, mitochondrial precursor, putative, expressed
OsJ_01775	LOC_Os01g26920		expressed protein
4325735	LOC_Os01g27150	cullin	cullin, putative, expressed
4325717	LOC_Os01g27520	tRNA synthetase	tRNA synthetases class II domain containing protein, expressed
4324593	LOC_Os01g41610		mitochondrial ATP synthase g subunit family protein, putative, expressed
4327733	LOC_Os01g42470	GNAT2	acetyltransferase, GNAT family, putative, expressed
4326580	LOC_Os01g45190		DEAD-box ATP-dependent RNA helicase, putative, expressed; ATP-dependent RNA helicase involved in 40S ribosomal subunit biogenesis. Required for the processing and cleavage of 35S pre-rRNA at sites A0, A1, and A2, leading to mature 18S rRNA (By similarity)
4324176	LOC_Os01g46610	dehydrogenase	dehydrogenase, putative, expressed
4325905	LOC_Os01g48280	ubiquitin-conjugating enzyme	ubiquitin-conjugating enzyme, putative, expressed
4324115	LOC_Os01g49290	RACK1A,WD	WD repeat-containing protein, putative, expressed; Component of the RACK1 regulatory proteins that functions in innate immunity by interacting with multiple proteins in the RAC1 immune complex. Acts as positive regulator of reactive oxygen species (ROS) production and is required for resistance against rice blast (M.grisea) infection
4326547	LOC_Os01g53930	OsHXK6	hexokinase, putative, expressed; Fructose and glucose phosphorylating enzyme. May be involved in the phosphorylation of glucose during the export from plastids to cytosol (By similarity)
OsJ_03614	LOC_Os01g56490		ubiquitin carboxyl-terminal hydrolase, putative, expressed
4327357	LOC_Os01g59600	PAG1,peptidase I	peptidase, T1 family, putative, expressed; The proteasome is a multicatalytic proteinase complex which is characterized by its ability to cleave peptides with Arg, Phe, Tyr, Leu, and Glu adjacent to the leaving group at neutral or slightly basic pH. The proteasome has an ATP-dependent proteolytic activity (By similarity)
4327493	LOC_Os01g60190	BIPM	2,3-bisphosphoglycerate-independent phosphoglycerate mutase, putative, expressed
OsJ_03908	LOC_Os01g60800		expressed protein
4327384	LOC_Os01g62230	H2B.11	Core histone H2A/H2B/H3/H4 domain containing protein, putative, expressed; Core component of nucleosome. Nucleosomes wrap and compact DNA into chromatin, limiting DNA accessibility to the cellular machineries which require DNA as a template. Histones thereby play a central role in transcription regulation, DNA repair, DNA replication and chromosomal stability. DNA accessibility is regulated via a…
4324844	LOC_Os01g65830	AD	acyl-desaturase, chloroplast precursor, putative, expressed; Converts stearoyl-ACP to oleoyl-ACP by introduction of a cis double bond between carbons Delta(9) and Delta(10) of the acyl chain (By similarity)
LOC_Os01g67126.1	LOC_Os01g67126	Ribo L18	ribosomal L18p/L5e family protein, putative, expressed; This protein binds 5S RNA (By similarity)
4325027	LOC_Os01g67860	fructose isozyme	fructose-bisphospate aldolase isozyme, putative, expressed
4325832	LOC_Os01g71830		glycosyl hydrolases family 17, putative, expressed
4324458	LOC_Os01g73234	thioredoxin	thioredoxin, putative, expressed; Probable thiol-disulfide oxidoreductase that may participate in various redox reactions
4328048	LOC_Os02g02130	ribo L37	ribosomal protein L37, putative
4328058	LOC_Os02g02290	SNF2	SNF2 family N-terminal domain containing protein, expressed
4328121	LOC_Os02g02890	OsCYP2	peptidyl-prolyl cis-trans isomerase, putative, expressed; PPIases accelerate the folding of proteins (By similarity)
4328127	LOC_Os02g02960		histone deacetylase complex subunit SAP18, putative, expressed
4328135	LOC_Os02g03060	cdc2Os-2	cyclin-dependent kinase A-2, putative, expressed
4328286	LOC_Os02g05330	DEAD-box	DEAD-box ATP-dependent RNA helicase, putative, expressed; ATP-dependent RNA helicase which is a subunit of the eIF4F complex involved in cap recognition and is required for mRNA binding to ribosome. In the current model of translation initiation, eIF4A unwinds RNA secondary structures in the 5'-UTR of mRNAs which is necessary to allow efficient binding of the small ribosomal subunit, and subseque…
4328385	LOC_Os02g06584		zinc finger C-x8-C-x5-C-x3-H type family protein, expressed
4328392	LOC_Os02g06700	ribosom	ribosomal protein, putative, expressed
4328435	LOC_Os02g07260	phosphoglycerate kinase	phosphoglycerate kinase protein, putative, expressed
4328441	LOC_Os02g07410	glycine cleavage system H	glycine cleavage system H protein, putative, expressed
4328455	LOC_Os02g07720	cytidylyltransferase	cytidylyltransferase domain containing protein, expressed
4328457	LOC_Os02g07740		RNA binding protein, putative, expressed
4328472	LOC_Os02g07890	RiboL27a-3	60S ribosomal protein L27a-3, putative, expressed
4328487	LOC_Os02g08120		calmodulin binding protein, putative, expressed
4328508	LOC_Os02g08410		chorismate mutase, chloroplast precursor, putative, expressed
4328734	LOC_Os02g12580	OsPP2A-3	OsPP2Ac-3 - Phosphatase 2A isoform 3 belonging to family 1, expressed
4328737	LOC_Os02g12650		puromycin-sensitive aminopeptidase, putative, expressed
4328752	LOC_Os02g12800	EF-1r	elongation factor 1-gamma, putative, expressed; Probably plays a role in anchoring the complex to other cellular components (By similarity)
4329075	LOC_Os02g19210		WD repeat-containing protein, putative, expressed
4329449	LOC_Os02g30624	LSM	LSM domain containing protein, expressed
4329493	LOC_Os02g32030	EF	elongation factor, putative, expressed
4329578	LOC_Os02g33450	BAS1	peroxiredoxin, putative, expressed; Antioxidant enzyme that reduces hydrogen peroxide in chloroplasts. Participates in a NADPH-dependent hydrogen peroxide scavenging system in chloroplasts by receiving reducing equivalents from the thioredoxin reductase NTRC. May be involved in the detoxification of alkyl hydroperoxides with reducing equivalents provided through the thioredoxin system
4329690	LOC_Os02g35500		NAD binding domain of 6-phosphogluconate dehydrogenase containing protein, expressed
4329700	LOC_Os02g35690		transcription factor like protein, putative, expressed
4329757	LOC_Os02g36710	SET	SET, putative, expressed
4329892	LOC_Os02g38920	GAPC3	glyceraldehyde-3-phosphate dehydrogenase, putative, expressed; Key enzyme in glycolysis that catalyzes the first step of the pathway by converting D-glyceraldehyde 3-phosphate (G3P) into 3-phospho-D-glyceroyl phosphate. Essential for the maintenance of cellular ATP levels and carbohydrate metabolism (By similarity)
4330006	LOC_Os02g40700		enzyme of the cupin superfamily protein, putative, expressed
4330016	LOC_Os02g40830	succinyl-CoA ligase	succinyl-CoA ligase beta-chain, mitochondrial precursor, putative, expressed
4330032	LOC_Os02g41590		kinase, pfkB family, putative, expressed
4330134	LOC_Os02g43020	HSF	heat shock protein STI, putative, expressed
4330356	LOC_Os02g46150	GAMM1	GAMM1 protein-like, putative, expressed
4330429	LOC_Os02g47170		expressed protein
4330499	LOC_Os02g48180		OsDegp2 - Putative Deg protease homologue, expressed
4330539	LOC_Os02g48720	mitochondrial carrier	mitochondrial carrier protein, putative, expressed; Catalyzes the exchange of ADP and ATP across the mitochondrial inner membrane
4330759	LOC_Os02g51750	Annexin	annexin, putative, expressed
4330845	LOC_Os02g52860	phosphate carrier	phosphate carrier protein, mitochondrial precursor, putative, expressed
4330853	LOC_Os02g52950		expressed protein
4331062	LOC_Os02g56130	PCNA	PCNA - Putative DNA replicative polymerase clamp, expressed; This protein is an auxiliary protein of DNA polymerase delta and is involved in the control of eukaryotic DNA replication by increasing the polymerase's processibility during elongation of the leading strand (By similarity)
4331070	LOC_Os02g56219	GNAT1	acetyltransferase, GNAT family, putative, expressed
4331495	LOC_Os03g03720	glyceraldehyde-3-phosphate dehydrogenase	glyceraldehyde-3-phosphate dehydrogenase, putative, expressed
4331547	LOC_Os03g04410	AHP1	aconitate hydratase protein, putative, expressed
4331645	LOC_Os03g05730		cell division control protein 48 homolog E, putative, expressed
4331710	LOC_Os03g06670	Core histone	Core histone H2A/H2B/H3/H4 domain containing protein, putative, expressed; Variant histones H2A are synthesized throughout the cell cycle and are very different from classical S-phase regulated H2A. May replace conventional H2A in a subset of nucleosomes. Nucleosomes wrap and compact DNA into chromatin, limiting DNA accessibility to the cellular machineries which require DNA as a template. Histon…
4331810	LOC_Os03g08050	EF Tu	elongation factor Tu, putative, expressed; This protein promotes the GTP-dependent binding of aminoacyl-tRNA to the A-site of ribosomes during protein biosynthesis (By similarity)
4331828	LOC_Os03g08280	PAA1,peptidase	peptidase, T1 family, putative, expressed; The proteasome is a multicatalytic proteinase complex which is characterized by its ability to cleave peptides with Arg, Phe, Tyr, Leu, and Glu adjacent to the leaving group at neutral or slightly basic pH. The proteasome has an ATP-dependent proteolytic activity (By similarity)
4331880	LOC_Os03g08850	ASF2	AUXIN SIGNALING F-BOX 2, putative, expressed
4331978	LOC_Os03g10510	VDAC5	outer mitochondrial membrane porin, putative, expressed; Forms a channel through the mitochondrial outer membrane that allows diffusion of small hydrophilic molecules. The channel adopts an open conformation at low or zero membrane potential and a closed conformation at potentials above 30-40 mV. The open state has a weak anion selectivity whereas the closed state is cation- selective (By similar…
4332006	LOC_Os03g10990	retinoblastoma-binding	retinoblastoma-binding protein-like, putative, expressed
4332327	LOC_Os03g15590	NCBP TIF	eukaryotic translation initiation factor, putative, expressed; Recognizes and binds the 7-methylguanosine-containing mRNA cap during an early step in the initiation of protein synthesis and facilitates ribosome binding by inducing the unwinding of the mRNAs secondary structures
4332424	LOC_Os03g16980	UXS-3	NAD dependent epimerase/dehydratase family domain containing protein, expressed
4324481	LOC_Os03g17100	Core histone	Core histone H2A/H2B/H3/H4 domain containing protein, putative, expressed; Core component of nucleosome. Nucleosomes wrap and compact DNA into chromatin, limiting DNA accessibility to the cellular machineries which require DNA as a template. Histones thereby play a central role in transcription regulation, DNA repair, DNA replication and chromosomal stability. DNA accessibility is regulated via a…
4332474	LOC_Os03g17690	OsAPX1#OsAPXa	OsAPx1 - Cytosolic Ascorbate Peroxidase encoding gene 1-8, expressed; Plays a key role in hydrogen peroxide removal
4332519	LOC_Os03g18220	PDC2	pyruvate decarboxylase isozyme 2, putative, expressed
4332538	LOC_Os03g18510	Expressed	expressed protein
4332563	LOC_Os03g18810	AGD2	aminotransferase, classes I and II, domain containing protein, expressed; Required for lysine biosynthesis. Catalyzes the direct conversion of tetrahydrodipicolinate to LL-diaminopimelate, a reaction that requires three enzymes in E.coli (By similarity)
4332642	LOC_Os03g19930	AL	adenylosuccinate lyase, putative, expressed
4333016	LOC_Os03g27260	RiboS6	40S ribosomal protein S6, putative, expressed
4333062	LOC_Os03g28330	RSUS1#SUS1;RSs2	sucrose synthase, putative, expressed; Sucrose-cleaving enzyme that provides UDP-glucose and fructose for various metabolic pathways (By similarity)
4333306	LOC_Os03g37970	ribo L13	ribosomal protein L13, putative, expressed
4333308	LOC_Os03g38000	RiboS3-1	40S ribosomal protein S3-1, putative, expressed
4333359	LOC_Os03g39610	RCABP89	chlorophyll A-B binding protein, putative, expressed; The light-harvesting complex (LHC) functions as a light receptor, it captures and delivers excitation energy to photosystems with which it is closely associated
4333880	LOC_Os03g50290	GF14f#14-3-3	14-3-3 protein, putative, expressed; Is associated with a DNA binding complex that binds to the G box, a well-characterized cis-acting DNA regulatory element found in plant genes
4334071	LOC_Os03g53190	Core histone	Core histone H2A/H2B/H3/H4 domain containing protein, putative, expressed; Variant histones H2A are synthesized throughout the cell cycle and are very different from classical S-phase regulated H2A. May replace conventional H2A in a subset of nucleosomes. Nucleosomes wrap and compact DNA into chromatin, limiting DNA accessibility to the cellular machineries which require DNA as a template. Histon…
4334099	LOC_Os03g53630		PHD finger family protein, putative, expressed
4334126	LOC_Os03g53960	ADA2,transcriptional adaptor	transcriptional adaptor, putative, expressed; Required for the function of some acidic activation domains, which activate transcription from a distant site. The exact mechanism of action is not yet known. ADA2 and GCN5 function to acetylate nucleosomes, opening up the promoter region (By similarity)
4334169	LOC_Os03g55070	UGD3	UDP-glucose 6-dehydrogenase, putative, expressed; Involved in the biosynthesis of UDP-glucuronic acid (UDP-GlcA), providing nucleotide sugars for cell-wall polymers (By similarity)
4334171	LOC_Os03g55090	GPI	alpha-glucan phosphorylast isozyme, putative, expressed; Phosphorylase is an important allosteric enzyme in carbohydrate metabolism. Enzymes from different sources differ in their regulatory mechanisms and in their natural substrates. However, all known phosphorylases share catalytic and structural properties (By similarity)
4334290	LOC_Os03g56460	glucose-6-phosphate isomerase	glucose-6-phosphate isomerase, putative, expressed
4334338	LOC_Os03g57120		ferredoxin--NADP reductase, chloroplast precursor, putative, expressed; May play a key role in regulating the relative amounts of cyclic and non-cyclic electron flow to meet the demands of the plant for ATP and reducing power. Is involved in nitrate assimilation
4326208	LOC_Os03g59740	ADP-ribosylation factor	ADP-ribosylation factor, putative, expressed
4334563	LOC_Os03g60170		expressed protein
OsJ_13262	LOC_Os03g61890		chloroplast protein import component Toc159, putative, expressed
4334800	LOC_Os03g63410	EF-Tu	elongation factor Tu, putative, expressed
4334833	LOC_Os03g63860	OEP24	DANA2, putative, expressed; High-conductance voltage-dependent solute channel with a slight selectivity for cations transporting triosephosphates, dicarboxylic acids, ATP, inorganic phosphate (Pi), sugars, and positively or negatively charged amino acids (By similarity)
4334859	LOC_Os03g64210	T-complex	T-complex protein, putative, expressed
PIP2-6	LOC_Os04g16450	PIP2-6	aquaporin protein, putative, expressed; Aquaporins facilitate the transport of water and small neutral solutes across cell membranes (By similarity)
4335227	LOC_Os04g16680	fructose-1,6-bisphosphatase	fructose-1,6-bisphosphatase, putative, expressed
4335732	LOC_Os04g32950	calreticulin	calreticulin precursor protein, putative, expressed
4335813	LOC_Os04g34010	AAMT	aluminum-activated malate transporter, putative, expressed
LOC_Os04g34240.1	LOC_Os04g34240	Histone H3	histone H3, putative, expressed; Core component of nucleosome. Nucleosomes wrap and compact DNA into chromatin, limiting DNA accessibility to the cellular machineries which require DNA as a template. Histones thereby play a central role in transcription regulation, DNA repair, DNA replication and chromosomal stability. DNA accessibility is regulated via a complex set of post-translational modific…
4336091	LOC_Os04g39150		pathogenesis-related Bet v I family protein, putative, expressed
4336216	LOC_Os04g40950	GAPC2	glyceraldehyde-3-phosphate dehydrogenase, putative, expressed; Key enzyme in glycolysis that catalyzes the first step of the pathway by converting D-glyceraldehyde 3-phosphate (G3P) into 3-phospho-D-glyceroyl phosphate. Essential for the maintenance of cellular ATP levels and carbohydrate metabolism (By similarity)
4336554	LOC_Os04g45970	glutamate dehydrogenase	glutamate dehydrogenase protein, putative, expressed
4336600	LOC_Os04g46620	T-complex	T-complex protein, putative, expressed
4336931	LOC_Os04g51910	proteasome	proteasome/cyclosome repeat containing protein, expressed
4343620	LOC_Os04g52361	ribo S17	ribosomal protein S17, putative, expressed
4337348	LOC_Os04g57410		methylthioribose kinase, putative, expressed; Catalyzes the phosphorylation of methylthioribose into methylthioribose-1-phosphate (By similarity)
4337406	LOC_Os04g58110	pyruvate kinase	pyruvate kinase, putative, expressed
4337503	LOC_Os04g59460		expressed protein
4337566	LOC_Os05g01600	Actin	actin, putative, expressed
4337595	LOC_Os05g02060		mitochondrial import inner membrane translocase subunit Tim17, putative, expressed
4337622	LOC_Os05g02530		glutathione S-transferase, N-terminal domain containing protein, expressed
4337849	LOC_Os05g06310	RiboL18-3	60S ribosomal protein L18-3, putative, expressed
4338058	LOC_Os05g11140	CK Kinase	CK1_CaseinKinase_1a.5 - CK1 includes the casein kinase 1 kinases, expressed
4338159	LOC_Os05g14170		expressed protein
4338322	LOC_Os05g22940	ACC2	acetyl-CoA carboxylase, putative, expressed; Multifunctional enzyme that catalyzes the carboxylation of acetyl-CoA, forming malonyl-CoA, which is used in the plastid for fatty acid synthesis and in the cytosol in various biosynthetic pathways including fatty acid elongation (By similarity)
4338354	LOC_Os05g23740	DnaK	DnaK family protein, putative, expressed
LOC_Os05g24550.1	LOC_Os05g24550		Papain family cysteine protease domain containing protein, expressed
4338376	LOC_Os05g24601		coatomer subunit delta, putative, expressed; The coatomer is a cytosolic protein complex that binds to dilysine motifs and reversibly associates with Golgi non- clathrin-coated vesicles, which further mediate biosynthetic protein transport from the ER, via the Golgi up to the trans Golgi network. Coatomer complex is required for budding from Golgi membranes, and is essential for the retrograde Go…
4338417	LOC_Os05g25850	SODA	superoxide dismutase, mitochondrial precursor, putative, expressed; Destroys superoxide anion radicals which are normally produced within the cells and which are toxic to biological systems
4338449	LOC_Os05g26926	DnaJ	chaperone protein dnaJ, putative, expressed
4338502	LOC_Os05g28300		expressed protein
4338716	LOC_Os05g33100		endo-1,3;1,4-beta-D-glucanase precursor, putative, expressed
4338737	LOC_Os05g33380	FBA	fructose-bisphospate aldolase isozyme, putative, expressed
4338812	LOC_Os05g34540	rab GDP	rab GDP dissociation inhibitor alpha, putative, expressed
4338816	LOC_Os05g34640	PHD	PHD finger protein, putative, expressed; Histone-binding component that specifically recognizes H3 tails trimethylated on 'Lys-4' (H3K4me3), which mark transcription start sites of virtually all active genes (By similarity)
4338870	LOC_Os05g35460		patellin protein, putative, expressed
4338898	LOC_Os05g36000	FabA-like	FabA-like domain containing protein, expressed
4339172	LOC_Os05g41210	CAM2	OsCam2 - Calmodulin, expressed; Calmodulin mediates the control of a large number of enzymes, ion channels and other proteins by Ca(2+). Among the enzymes to be stimulated by the calmodulin-Ca(2+) complex are a number of protein kinases and phosphatases
4339204	LOC_Os05g41640	phosphoglycerate kinase	phosphoglycerate kinase protein, putative, expressed
4339428	LOC_Os05g45740		mitochondrial ATP synthase g subunit family protein, putative, expressed
4339446	LOC_Os05g45950	VDAC2	outer mitochondrial membrane porin, putative, expressed; Forms a channel through the mitochondrial outer membrane that allows diffusion of small hydrophilic molecules. The channel adopts an open conformation at low or zero membrane potential and a closed conformation at potentials above 30-40 mV. The open state has a weak anion selectivity whereas the closed state is cation- selective (By similar…
4339448	LOC_Os05g45960	aldehyde dehydrogenase	aldehyde dehydrogenase, putative, expressed
4339517	LOC_Os05g47550	ANTH/ENTH	ANTH/ENTH domain containing protein, putative, expressed
4339570	LOC_Os05g48290	T-complex	T-complex protein, putative, expressed
4339563	LOC_Os05g48310	RiboL35a-3	60S ribosomal protein L35a-3, putative, expressed
4339599	LOC_Os05g48690		transcription factor like protein, putative, expressed
H2B.9	LOC_Os05g49860	H2B.9	Core histone H2A/H2B/H3/H4 domain containing protein, putative, expressed; Core component of nucleosome. Nucleosomes wrap and compact DNA into chromatin, limiting DNA accessibility to the cellular machineries which require DNA as a template. Histones thereby play a central role in transcription regulation, DNA repair, DNA replication and chromosomal stability. DNA accessibility is regulated via a…
4339683	LOC_Os05g49890	OsRAN2	ras-related protein, putative, expressed; GTP-binding protein involved in nucleocytoplasmic transport. Required for the import of protein into the nucleus and also for RNA export. Involved in chromatin condensation and control of cell cycle (By similarity)
4339855	LOC_Os06g01500		IQ calmodulin-binding motif family protein, putative, expressed
4339892	LOC_Os06g02144	G6PGH1	6-phosphogluconate dehydrogenase, decarboxylating, putative, expressed; Catalyzes the oxidative decarboxylation of 6- phosphogluconate to ribulose 5-phosphate and CO(2), with concomitant reduction of NADP to NADPH (By similarity)
4339910	LOC_Os06g02380	T-complex	T-complex protein, putative, expressed
4333019	LOC_Os06g04030	Histone H3	histone H3, putative, expressed; Variant histone H3 which replaces conventional H3 in a wide range of nucleosomes in active genes. Constitutes the predominant form of histone H3 in non-dividing cells and is incorporated into chromatin independently of DNA synthesis. Deposited at sites of nucleosomal displacement throughout transcribed genes, suggesting that it represents an epigenetic imprint of …
4340025	LOC_Os06g04270	transketolase	transketolase, chloroplast precursor, putative, expressed
4340166	LOC_Os06g06030	Peptidase T1	peptidase, T1 family, putative, expressed; The proteasome is a multicatalytic proteinase complex which is characterized by its ability to cleave peptides with Arg, Phe, Tyr, Leu, and Glu adjacent to the leaving group at neutral or slightly basic pH. The proteasome has an ATP-dependent proteolytic activity (By similarity)
4340386	LOC_Os06g09450	RSUS2#RSs1;SUS2	sucrose synthase, putative, expressed; Sucrose-cleaving enzyme that provides UDP-glucose and fructose for various metabolic pathways (By similarity)
4340450	LOC_Os06g10690		PHD-finger domain containing protein, putative, expressed
4340643	LOC_Os06g13810	pyrophosphate--fructose 6-phosphate 1-phosphotransferase	pyrophosphate--fructose 6-phosphate 1-phosphotransferase subunit beta, putative, expressed
4340704	LOC_Os06g15400	Expressed	expressed protein
OsJ_21006	LOC_Os06g17840		expressed protein
4340846	LOC_Os06g20320	FKBP	peptidyl-prolyl cis-trans isomerase, FKBP-type, putative, expressed
4340892	LOC_Os06g21590	chlorophyll A-B binding protein	chlorophyll A-B binding protein, putative, expressed
4341516	LOC_Os06g40940	glycine dehydrogenase	glycine dehydrogenase, putative, expressed
4341637	LOC_Os06g43570	PBC1 peptidase	peptidase, T1 family, putative, expressed; The proteasome is a multicatalytic proteinase complex which is characterized by its ability to cleave peptides with Arg, Phe, Tyr, Leu, and Glu adjacent to the leaving group at neutral or slightly basic pH. The proteasome has an ATP-dependent proteolytic activity (By similarity)
4341660	LOC_Os06g43850	ATP synthase F1	ATP synthase F1, delta subunit family protein, putative, expressed
4341679	LOC_Os06g44030	WD domain	WD domain, G-beta repeat domain containing protein, expressed
4341790	LOC_Os06g45670	glycine cleavage system H	glycine cleavage system H protein, putative, expressed
4341792	LOC_Os06g45710	phosphoglycerate kinase	phosphoglycerate kinase protein, putative, expressed
4341796	LOC_Os06g45820		OsFtsH2 FtsH protease, homologue of AtFtsH2/8, expressed; Probable ATP-dependent zinc metallopeptidase (By similarity)
4342022	LOC_Os06g49480		peptidyl-prolyl cis-trans isomerase, putative, expressed; PPIases accelerate the folding of proteins (By similarity)
4342077	LOC_Os06g50300	HSF	heat shock protein, putative, expressed
4342162	LOC_Os07g01020	PDX11	SOR/SNZ family protein, putative, expressed; Involved in the production of pyridoxal (vitamin B6) and indirect resistance to singlet oxygen-generating photosensitizers (By similarity)
4342563	LOC_Os07g08330	ribo L4	ribosomal protein L4, putative, expressed
4342714	LOC_Os07g11110	NAD dependent epimerase/dehydratase	NAD dependent epimerase/dehydratase family protein, putative, expressed
4342771	LOC_Os07g12650	ribo L7Ae	ribosomal protein L7Ae, putative, expressed
4342826	LOC_Os07g14270	calreticulin	calreticulin precursor protein, putative, expressed; Molecular calcium-binding chaperone promoting folding, oligomeric assembly and quality control in the ER via the calreticulin/calnexin cycle. This lectin may interact transiently with almost all of the monoglucosylated glycoproteins that are synthesized in the ER (By similarity)
4343293	LOC_Os07g31370	ras	ras-related protein, putative, expressed
4343583	LOC_Os07g37240	chlorophyll A-B binding protein	chlorophyll A-B binding protein, putative, expressed
4343688	LOC_Os07g38620		pyridoxamine 5'-phosphate oxidase family protein, putative, expressed
4343694	LOC_Os07g38730	TubA	tubulin/FtsZ domain containing protein, putative, expressed; Tubulin is the major constituent of microtubules. It binds two moles of GTP, one at an exchangeable site on the beta chain and one at a non-exchangeable site on the alpha chain (By similarity)
4343713	LOC_Os07g39020		OsSub53 - Putative Subtilisin homologue, expressed
4343749	LOC_Os07g39750		GDSL-like lipase/acylhydrolase, putative, expressed
4343796	LOC_Os07g40580	TIF5A	eukaryotic translation initiation factor 5A, putative, expressed
4343868	LOC_Os07g41740	PHD	PHD finger protein, putative, expressed; Histone-binding component that specifically recognizes H3 tails trimethylated on 'Lys-4' (H3K4me3), which mark transcription start sites of virtually all active genes (By similarity)
OsJ_25204	LOC_Os07g43390	DPE1	4-alpha-glucanotransferase, chloroplast precursor, putative, expressed; Chloroplastic alpha-glucanotransferase involved in maltotriose metabolism (By similarity)
4344164	LOC_Os07g46460	GLU	ferredoxin-dependent glutamate synthase, chloroplast precursor, putative, expressed; Involved in glutamate biosynthesis in leaf. Required for the reassimilation of ammonium ions generated during photorespiration (By similarity)
4344188	LOC_Os07g46750	EF	elongation factor protein, putative, expressed; EF-1-beta and EF-1-beta' stimulate the exchange of GDP bound to EF-1-alpha to GTP
4344319	LOC_Os07g48490		stress responsive protein, putative, expressed
4344497	LOC_Os08g02120	FRK2	kinase, pfkB family, putative, expressed; May play an important role in maintaining the flux of carbon towards starch formation in endosperm. May also be involved in a sugar-sensing pathway
4344564	LOC_Os08g03290	GAPC1	glyceraldehyde-3-phosphate dehydrogenase, putative, expressed; Key enzyme in glycolysis that catalyzes the first step of the pathway by converting D-glyceraldehyde 3-phosphate (G3P) into 3-phospho-D-glyceroyl phosphate. Essential for the maintenance of cellular ATP levels and carbohydrate metabolism (By similarity)
4344590	LOC_Os08g03640	Ribo P0	60S acidic ribosomal protein P0, putative, expressed; Ribosomal protein P0 is the functional equivalent of E.coli protein L10
4344604	LOC_Os08g04090		expressed protein
4344735	LOC_Os08g06550	ACBP	acyl CoA binding protein, putative, expressed
OsJ_26310	LOC_Os08g09200	AHP2	aconitate hydratase protein, putative, expressed; Catalyzes the isomerization of citrate to isocitrate via cis-aconitate (By similarity)
4344858	LOC_Os08g09250	GLX-I	glyoxalase family protein, putative, expressed; Catalyzes the conversion of hemimercaptal, formed from methylglyoxal and glutathione, to S-lactoylglutathione (By similarity)
4344973	LOC_Os08g12840	FabA-like	FabA-like domain containing protein, expressed
4345317	LOC_Os08g25130		enhancer of polycomb, putative, expressed
4345339	LOC_Os08g25734	OsAPS2#OsAGPS2b	glucose-1-phosphate adenylyltransferase large subunit, chloroplast precursor, putative, expressed; This protein plays a role in synthesis of starch. It catalyzes the synthesis of the activated glycosyl donor, ADP- glucose from Glc-1-P and ATP (By similarity)
4345439	LOC_Os08g29170	dehydrogenase	dehydrogenase, putative, expressed
4345501	LOC_Os08g30810		puromycin-sensitive aminopeptidase, putative, expressed
4345839	LOC_Os08g37320	Expressed	expressed protein
4324498	LOC_Os08g38300	H2B.2	Core histone H2A/H2B/H3/H4 domain containing protein, putative, expressed; Core component of nucleosome. Nucleosomes wrap and compact DNA into chromatin, limiting DNA accessibility to the cellular machineries which require DNA as a template. Histones thereby play a central role in transcription regulation, DNA repair, DNA replication and chromosomal stability. DNA accessibility is regulated via a…
4346123	LOC_Os08g41810	ribo L22	ribosomal protein L22, putative, expressed
4346249	LOC_Os08g43580	acyl carrier	acyl carrier protein, putative, expressed
4346520	LOC_Os09g07830	acetyl-CoA acetyltransferase	acetyl-CoA acetyltransferase, cytosolic, putative, expressed
4347395	LOC_Os09g30340	photosystem I reaction center subunit	photosystem I reaction center subunit, chloroplast precursor, putative, expressed
4347402	LOC_Os09g30412	HSF	heat shock protein, putative, expressed; Molecular chaperone that promotes the maturation, structural maintenance and proper regulation of specific target proteins involved for instance in cell cycle control and signal transduction. Undergoes a functional cycle that is linked to its ATPase activity. This cycle probably induces conformational changes in the client proteins, thereby causing their a…
4347422	LOC_Os09g31180	ribo L6	ribosomal protein L6, putative, expressed
4347572	LOC_Os09g33980	bromodomain protein 103	bromodomain protein 103, putative, expressed
4347800	LOC_Os09g38030	OsUgp1#Ugp1	UTP--glucose-1-phosphate uridylyltransferase, putative, expressed
4332169	LOC_Os09g39500	ubiquitin fusion	ubiquitin fusion protein, putative, expressed
4347932	LOC_Os09g40000	AGAP005770-PA	AGAP005770-PA, putative, expressed
4348176	LOC_Os10g08550	ENO1	enolase, putative, expressed
LOC_Os10g21264.1	LOC_Os10g21264	ATPS	ATP synthase epsilon chain, putative
4126887	LOC_Os10g21268	ribulose bisphosphate carboxylase	ribulose bisphosphate carboxylase large chain precursor, putative, expressed; RuBisCO catalyzes two reactions: the carboxylation of D- ribulose 1,5-bisphosphate, the primary event in carbon dioxide fixation, as well as the oxidative fragmentation of the pentose substrate in the photorespiration process. Both reactions occur simultaneously and in competition at the same active site (By similarity)
4331742	LOC_Os10g27174	RiboS28	40S ribosomal protein S28, putative, expressed
4348608	LOC_Os10g27190	RiboS17	40S ribosomal protein S17, putative, expressed
4348638	LOC_Os10g28230	Core histone	Core histone H2A/H2B/H3/H4 domain containing protein, putative, expressed; Variant histones H2A are synthesized throughout the cell cycle and are very different from classical S-phase regulated H2A. May replace conventional H2A in a subset of nucleosomes. Nucleosomes wrap and compact DNA into chromatin, limiting DNA accessibility to the cellular machineries which require DNA as a template. Histon…
4348905	LOC_Os10g33800	lactate/malate dehydrogenase	lactate/malate dehydrogenase, putative, expressed
OsJ_32002	LOC_Os10g35060		Ser/Thr protein phosphatase family protein, putative, expressed
4349051	LOC_Os10g35960		NAD-dependent malic enzyme, mitochondrial precursor, putative, expressed
4349114	LOC_Os10g37180	GDCSH	glycine cleavage system H protein, putative, expressed; The glycine cleavage system catalyzes the degradation of glycine. The H protein shuttles the methylamine group of glycine from the P protein to the T protein (By similarity)
4349128	LOC_Os10g37430		expressed protein
4349270	LOC_Os10g39740	GST	glutathione S-transferase, putative, expressed
4349370	LOC_Os10g41030	Agenet	agenet domain containing protein, putative, expressed
4349403	LOC_Os10g41410	nucleoside kinase	nucleoside diphosphate kinase, putative, expressed
4349546	LOC_Os11g01380	clathrin	clathrin heavy chain, putative, expressed; Clathrin is the major protein of the polyhedral coat of coated pits and vesicles
4349876	LOC_Os11g06720	ASR5#ASR1	abscisic stress-ripening, putative, expressed
4349897	LOC_Os11g07020	fructose-bisphospate aldolase isozyme	fructose-bisphospate aldolase isozyme, putative, expressed
4350002	LOC_Os11g09280	PDIL1-1#PDIL1;1#esp2	OsPDIL1-1 protein disulfide isomerase PDIL1-1, expressed; Probable protein disulfide isomerase that plays an essential role in the segregation of proglutelin and prolamin polypeptides within the ER lumen of endosperm. Required to retain proglutelin in the cisternal ER lumen until ER export and, thereby, indirectly prevents heterotypic interactions with prolamin polypeptides
4350455	LOC_Os11g26850		erythronate-4-phosphate dehydrogenase, putative, expressed
4350631	LOC_Os11g32500		rubredoxin family protein, putative, expressed
4350986	LOC_Os11g41890		RNA recognition motif containing protein, putative, expressed
4351061	LOC_Os11g43900	tumor	translationally-controlled tumor protein, putative, expressed; Involved in calcium binding and microtubule stabilization (By similarity)
4351082	LOC_Os11g44580	go NBS-LRR	go35 NBS-LRR, putative, expressed
4351208	LOC_Os11g47760	DnaK	DnaK family protein, putative, expressed
4351460	LOC_Os12g04440	IPSB	2-isopropylmalate synthase B, putative, expressed
4351493	LOC_Os12g05110	pyruvate kinase	pyruvate kinase, putative, expressed
4351645	LOC_Os12g07590		Protein-tyrosine phosphatase domain containing protein, expressed
4351847	LOC_Os12g13320	AS	argininosuccinate synthase, chloroplast precursor, putative, expressed
4352014	LOC_Os12g19381	ribulose bisphosphate carboxylase	ribulose bisphosphate carboxylase small chain, chloroplast precursor, putative, expressed; RuBisCO catalyzes two reactions: the carboxylation of D- ribulose 1,5-bisphosphate, the primary event in carbon dioxide fixation, as well as the oxidative fragmentation of the pentose substrate. Both reactions occur simultaneously and in competition at the same active site (By similarity)
4352048	LOC_Os12g21798	RiboS3a	40S ribosomal protein S3a, putative, expressed
4352083	LOC_Os12g23180	3-Βhd	3-beta hydroxysteroid dehydrogenase/isomerase family protein, putative, expressed
4352108	LOC_Os12g24080		HECT-domain domain containing protein, expressed
4352197	LOC_Os12g28270	Amidohydrolase	amidohydrolase, putative, expressed
4352460	LOC_Os12g36194	OsNDPK2	nucleoside diphosphate kinase, putative, expressed
4352491	LOC_Os12g36880	OsPR10a#PBZ1	pathogenesis-related Bet v I family protein, putative, expressed
4352560	LOC_Os12g38000	RiboL8	60S ribosomal protein L8, putative, expressed
4352652	LOC_Os12g39380	BTBN24	BTBN24 - Bric-a-Brac, Tramtrack, Broad Complex BTB domain with non-phototropic hypocotyl 3 NPH3 domain, expressed
4352780	LOC_Os12g41920		single myb histone, putative, expressed
4352803	LOC_Os12g42230	transketolase	transketolase, putative, expressed; The pyruvate dehydrogenase complex catalyzes the overall conversion of pyruvate to acetyl-CoA and CO(2). It contains multiple copies of three enzymatic components: pyruvate dehydrogenase (E1), dihydrolipoamide acetyltransferase (E2) and lipoamide dehydrogenase (E3) (By similarity)
4352832	LOC_Os12g42876	MHM1	5-methyltetrahydropteroyltriglutamate--homocysteine methyltransferase, putative, expressed
4352833	LOC_Os12g42884	MHM2	5-methyltetrahydropteroyltriglutamate--homocysteine methyltransferase, putative, expressed
3131463	LOC_Osp1g00420	RuBisCoL	ribulose 1,5-bisphosphate carboxylase/oxygenase large chain; RuBisCO catalyzes two reactions: the carboxylation of D- ribulose 1,5-bisphosphate, the primary event in carbon dioxide fixation, as well as the oxidative fragmentation of the pentose substrate in the photorespiration process. Both reactions occur simultaneously and in competition at the same active site (By similarity)
3131408	LOC_Osp1g00920		photosystem I subunit VII; Apoprotein for the two 4Fe-4S centers FA and FB of photosystem I (PSI); essential for photochemical activity. FB is the terminal electron acceptor of PSI, donating electrons to ferredoxin. The C-terminus interacts with PsaA/B/D and helps assemble the protein into the PSI complex. Required for binding of PsaD and PsaE to PSI. PSI is a plastocyanin-ferredoxin oxidoreducta…
This is the end of the table
